# Supplementary material for: Establishing 18O‑Labeled Inositol Phosphates for Quantitative Capillary Electrophoresis-Mass Spectrometry: Fragmentation Pathways and Comparison with 13C‑Labeled Analogs
Source: Anal Chem. 2025 Nov 5;97(45):25282–94. doi: 10.1021/acs.analchem.5c05114 (PMC12631729; doi:10.1021/acs.analchem.5c05114)
Supplement: Supplementary file 2 [file ac5c05114_si_002.xlsx]

## Sheet: Figure 1A upper
#"-ESI Product Ion (rt: 2.132 min) Frag=100.0V CID@20.0 (418.9551[z=1] -> **) 145-IP3 01.d "
#Point	X(Thomsons)	Y(Counts)
0	49.993	0
1	50.0078	0
2	50.009	1
3	50.0102	0
4	50.0115	2
5	50.0127	0
6	50.0139	3
7	50.0151	1
8	50.0164	0
9	50.036	0
10	50.0373	1
11	50.0385	0
12	50.0397	2
13	50.041	0
14	50.0422	1
15	50.0434	1
16	50.0447	1
17	50.0459	0
18	50.0483	0
19	50.0496	1
20	50.0508	0
21	50.052	1
22	50.0533	0
23	50.0557	0
24	50.0569	1
25	50.0582	1
26	50.0594	3
27	50.0606	0
28	50.0619	0
29	50.0631	3
30	50.0643	0
31	50.0656	2
32	50.0668	0
33	50.0742	0
34	50.0754	1
35	50.0766	3
36	50.0779	0
37	50.0791	1
38	50.0803	0
39	50.0815	1
40	50.0828	3
41	50.084	4
42	50.0852	0
43	50.0877	0
44	50.0889	1
45	50.0902	0
46	50.0914	0
47	50.0926	1
48	50.0938	0
49	50.0963	0
50	50.0975	2
51	50.0988	0
52	50.1025	0
53	50.1037	2
54	50.1049	1
55	50.1061	2
56	50.1074	0
57	50.1135	0
58	50.1148	2
59	50.116	0
60	50.1185	0
61	50.1197	1
62	50.1209	0
63	50.1221	1
64	50.1234	0
65	50.1258	0
66	50.1271	1
67	50.1283	0
68	50.132	0
69	50.1332	1
70	50.1344	0
71	50.1369	0
72	50.1381	4
73	50.1394	0
74	50.1406	0
75	50.1418	2
76	50.1431	0
77	50.1443	1
78	50.1455	0
79	50.1468	1
80	50.148	0
81	50.1504	0
82	50.1517	1
83	50.1529	1
84	50.1541	1
85	50.1554	0
86	50.1566	1
87	50.1578	0
88	50.1603	0
89	50.1615	2
90	50.1628	1
91	50.164	0
92	50.1665	0
93	50.1677	2
94	50.1689	1
95	50.1701	0
96	50.1714	1
97	50.1726	2
98	50.1738	0
99	50.1763	0
100	50.1775	1
101	50.1788	0
102	50.1862	0
103	50.1874	1
104	50.1886	0
105	50.1898	0
106	50.1911	1
107	50.1923	0
108	50.2009	0
109	50.2022	2
110	50.2034	2
111	50.2046	0
112	50.2071	0
113	50.2083	1
114	50.2095	1
115	50.2108	0
116	50.2182	0
117	50.2194	1
118	50.2206	0
119	50.2231	0
120	50.2243	2
121	50.2256	0
122	50.2268	0
123	50.228	1
124	50.2293	0
125	50.2403	0
126	50.2416	1
127	50.2428	0
128	50.2502	0
129	50.2514	1
130	50.2527	1
131	50.2539	0
132	50.2613	0
133	50.2625	1
134	50.2638	0
135	50.265	0
136	50.2662	1
137	50.2674	0
138	50.2687	1
139	50.2699	0
140	50.2711	0
141	50.2724	1
142	50.2736	0
143	50.2748	0
144	50.2761	1
145	50.2773	1
146	50.2785	0
147	50.2798	0
148	50.281	3
149	50.2822	1
150	50.2835	0
151	50.2859	0
152	50.2872	1
153	50.2884	0
154	50.2933	0
155	50.2946	1
156	50.2958	0
157	50.2983	0
158	50.2995	1
159	50.3007	0
160	50.302	0
161	50.3032	2
162	50.3044	0
163	50.3069	0
164	50.3081	1
165	50.3094	0
166	50.3118	0
167	50.3131	1
168	50.3143	1
169	50.3155	0
170	50.3168	1
171	50.318	0
172	50.3205	0
173	50.3217	1
174	50.3229	0
175	50.3242	1
176	50.3254	0
177	50.3266	1
178	50.3279	1
179	50.3291	1
180	50.3303	0
181	50.3315	0
182	50.3328	1
183	50.334	0
184	50.3402	0
185	50.3414	1
186	50.3426	0
187	50.3439	2
188	50.3451	0
189	50.3476	0
190	50.3488	1
191	50.35	0
192	50.3513	1
193	50.3525	0
194	50.3574	0
195	50.3587	1
196	50.3599	1
197	50.3611	0
198	50.3624	1
199	50.3636	0
200	50.3648	0
201	50.3661	2
202	50.3673	0
203	50.3784	0
204	50.3797	1
205	50.3809	0
206	50.3821	0
207	50.3834	1
208	50.3846	0
209	50.3858	2
210	50.3871	1
211	50.3883	1
212	50.3895	1
213	50.3908	0
214	50.3932	0
215	50.3945	2
216	50.3957	0
217	50.3969	3
218	50.3982	0
219	50.3994	2
220	50.4006	0
221	50.4056	0
222	50.4068	2
223	50.408	2
224	50.4093	0
225	50.4105	1
226	50.4117	0
227	50.413	1
228	50.4142	0
229	50.4167	0
230	50.4179	2
231	50.4191	2
232	50.4204	0
233	50.4253	0
234	50.4265	1
235	50.4278	0
236	50.4315	0
237	50.4327	3
238	50.4339	0
239	50.4364	0
240	50.4377	1
241	50.4389	0
242	50.4438	0
243	50.4451	1
244	50.4463	2
245	50.4475	2
246	50.4488	0
247	50.45	0
248	50.4512	1
249	50.4525	1
250	50.4537	1
251	50.4549	0
252	50.4562	1
253	50.4574	1
254	50.4586	0
255	50.4599	1
256	50.4611	0
257	50.4623	0
258	50.4636	1
259	50.4648	1
260	50.466	0
261	50.471	0
262	50.4722	1
263	50.4735	0
264	50.4747	1
265	50.4759	0
266	50.4772	0
267	50.4784	1
268	50.4796	1
269	50.4809	0
270	50.4932	0
271	50.4944	1
272	50.4957	0
273	50.4994	0
274	50.5006	1
275	50.5019	1
276	50.5031	0
277	50.5056	0
278	50.5068	2
279	50.508	0
280	50.5117	0
281	50.513	1
282	50.5142	0
283	50.5154	0
284	50.5167	1
285	50.5179	0
286	50.5192	0
287	50.5204	3
288	50.5216	0
289	50.5229	2
290	50.5241	0
291	50.5266	0
292	50.5278	1
293	50.529	0
294	50.5327	0
295	50.534	1
296	50.5352	0
297	50.5476	0
298	50.5488	1
299	50.55	1
300	50.5513	0
301	50.5525	0
302	50.5537	1
303	50.555	0
304	50.5562	0
305	50.5575	1
306	50.5587	0
307	50.5661	0
308	50.5673	1
309	50.5686	1
310	50.5698	1
311	50.5711	0
312	50.5723	0
313	50.5735	1
314	50.5748	0
315	50.576	0
316	50.5772	1
317	50.5785	2
318	50.5797	2
319	50.5809	0
320	50.5822	0
321	50.5834	1
322	50.5846	0
323	50.5859	2
324	50.5871	0
325	50.5908	0
326	50.5921	1
327	50.5933	1
328	50.5945	0
329	50.5995	0
330	50.6007	1
331	50.602	1
332	50.6032	1
333	50.6044	0
334	50.6131	0
335	50.6143	1
336	50.6156	1
337	50.6168	0
338	50.618	1
339	50.6193	2
340	50.6205	0
341	50.6217	2
342	50.623	1
343	50.6242	0
344	50.6267	0
345	50.6279	1
346	50.6292	0
347	50.6304	1
348	50.6316	0
349	50.6329	0
350	50.6341	1
351	50.6353	1
352	50.6366	1
353	50.6378	0
354	50.6391	11
355	50.6403	12
356	50.6415	6
357	50.6428	0
358	50.6452	0
359	50.6465	1
360	50.6477	0
361	50.649	1
362	50.6502	0
363	50.6588	0
364	50.6601	1
365	50.6613	0
366	50.6638	0
367	50.665	1
368	50.6663	0
369	50.6675	2
370	50.6687	2
371	50.67	1
372	50.6712	0
373	50.6725	0
374	50.6737	1
375	50.6749	0
376	50.6762	0
377	50.6774	2
378	50.6786	0
379	50.6836	0
380	50.6848	2
381	50.6861	0
382	50.6873	0
383	50.6885	1
384	50.6898	0
385	50.7009	0
386	50.7022	1
387	50.7034	0
388	50.7046	0
389	50.7059	1
390	50.7071	1
391	50.7083	1
392	50.7096	0
393	50.7133	0
394	50.7145	1
395	50.7158	1
396	50.717	2
397	50.7182	0
398	50.722	0
399	50.7232	2
400	50.7244	0
401	50.7257	0
402	50.7269	1
403	50.7281	0
404	50.7294	0
405	50.7306	1
406	50.7319	0
407	50.7343	0
408	50.7356	1
409	50.7368	0
410	50.7381	0
411	50.7393	1
412	50.7405	0
413	50.7418	1
414	50.743	0
415	50.7455	0
416	50.7467	1
417	50.748	1
418	50.7492	0
419	50.7504	1
420	50.7517	1
421	50.7529	0
422	50.7554	0
423	50.7566	1
424	50.7579	0
425	50.7591	0
426	50.7603	1
427	50.7616	0
428	50.7628	1
429	50.7641	1
430	50.7653	0
431	50.7665	1
432	50.7678	0
433	50.7702	0
434	50.7715	1
435	50.7727	0
436	50.774	0
437	50.7752	1
438	50.7764	0
439	50.7826	0
440	50.7839	2
441	50.7851	0
442	50.7901	0
443	50.7913	1
444	50.7925	0
445	50.7938	0
446	50.795	3
447	50.7963	0
448	50.7975	0
449	50.7987	1
450	50.8	0
451	50.8049	0
452	50.8062	1
453	50.8074	2
454	50.8086	2
455	50.8099	1
456	50.8111	1
457	50.8124	1
458	50.8136	3
459	50.8148	0
460	50.8173	0
461	50.8186	1
462	50.8198	0
463	50.821	1
464	50.8223	0
465	50.8235	0
466	50.8248	1
467	50.826	1
468	50.8272	2
469	50.8285	1
470	50.8297	2
471	50.8309	1
472	50.8322	0
473	50.8334	0
474	50.8347	1
475	50.8359	0
476	50.8446	0
477	50.8458	3
478	50.8471	0
479	50.8483	1
480	50.8495	0
481	50.8508	0
482	50.852	1
483	50.8533	1
484	50.8545	2
485	50.8557	0
486	50.857	0
487	50.8582	1
488	50.8595	0
489	50.8607	0
490	50.8619	1
491	50.8632	1
492	50.8644	1
493	50.8657	1
494	50.8669	1
495	50.8681	1
496	50.8694	0
497	50.8731	0
498	50.8743	1
499	50.8756	0
500	50.8768	1
501	50.878	0
502	50.8793	0
503	50.8805	3
504	50.8818	0
505	50.883	1
506	50.8842	0
507	50.8855	1
508	50.8867	0
509	50.888	2
510	50.8892	0
511	50.8917	0
512	50.8929	1
513	50.8942	0
514	50.8954	1
515	50.8966	0
516	50.8979	0
517	50.8991	2
518	50.9004	0
519	50.9016	0
520	50.9028	1
521	50.9041	1
522	50.9053	1
523	50.9066	0
524	50.9078	1
525	50.909	0
526	50.9115	0
527	50.9128	1
528	50.914	0
529	50.9152	1
530	50.9165	1
531	50.9177	0
532	50.9202	0
533	50.9214	1
534	50.9227	1
535	50.9239	0
536	50.9252	1
537	50.9264	0
538	50.9277	0
539	50.9289	1
540	50.9301	0
541	50.9314	0
542	50.9326	2
543	50.9339	1
544	50.9351	0
545	50.9388	0
546	50.9401	1
547	50.9413	0
548	50.9425	0
549	50.9438	2
550	50.945	0
551	50.9463	1
552	50.9475	1
553	50.9487	0
554	50.9512	0
555	50.9525	1
556	50.9537	0
557	50.9599	0
558	50.9611	1
559	50.9624	2
560	50.9636	0
561	50.9661	0
562	50.9674	1
563	50.9686	0
564	50.9748	0
565	50.976	1
566	50.9773	0
567	50.9785	1
568	50.9798	0
569	50.9822	0
570	50.9835	1
571	50.9847	0
572	50.986	1
573	50.9872	0
574	50.9909	0
575	50.9922	1
576	50.9934	0
577	51.0021	0
578	51.0033	1
579	51.0046	1
580	51.0058	0
581	51.0083	0
582	51.0095	3
583	51.0108	0
584	51.012	2
585	51.0133	0
586	51.0158	0
587	51.017	1
588	51.0182	0
589	51.0195	2
590	51.0207	1
591	51.022	0
592	51.0232	1
593	51.0244	1
594	51.0257	1
595	51.0269	0
596	51.0282	1
597	51.0294	0
598	51.0307	1
599	51.0319	0
600	51.0331	0
601	51.0344	1
602	51.0356	0
603	51.0381	0
604	51.0393	1
605	51.0406	1
606	51.0418	1
607	51.0431	0
608	51.0456	0
609	51.0468	1
610	51.048	0
611	51.0493	1
612	51.0505	0
613	51.0518	1
614	51.053	0
615	51.0542	0
616	51.0555	2
617	51.0567	1
618	51.058	0
619	51.0592	1
620	51.0605	0
621	51.0617	3
622	51.0629	1
623	51.0642	1
624	51.0654	0
625	51.0679	0
626	51.0692	1
627	51.0704	0
628	51.0716	0
629	51.0729	1
630	51.0741	1
631	51.0754	1
632	51.0766	0
633	51.0778	1
634	51.0791	0
635	51.0816	0
636	51.0828	1
637	51.0841	2
638	51.0853	0
639	51.094	0
640	51.0952	1
641	51.0965	0
642	51.099	0
643	51.1002	1
644	51.1014	0
645	51.1052	0
646	51.1064	1
647	51.1077	0
648	51.1089	2
649	51.1101	1
650	51.1114	0
651	51.1126	1
652	51.1139	0
653	51.1238	0
654	51.1251	2
655	51.1263	0
656	51.1313	0
657	51.1325	1
658	51.1338	1
659	51.135	1
660	51.1362	0
661	51.1375	0
662	51.1387	1
663	51.14	0
664	51.1437	0
665	51.1449	1
666	51.1462	0
667	51.1474	2
668	51.1487	0
669	51.1499	2
670	51.1512	0
671	51.1561	0
672	51.1574	1
673	51.1586	1
674	51.1599	0
675	51.1636	0
676	51.1648	1
677	51.1661	1
678	51.1673	0
679	51.1686	0
680	51.1698	1
681	51.1711	0
682	51.1723	0
683	51.1735	2
684	51.1748	1
685	51.176	0
686	51.1785	0
687	51.1798	1
688	51.181	0
689	51.1835	0
690	51.1847	2
691	51.186	0
692	51.1872	1
693	51.1885	0
694	51.1909	0
695	51.1922	1
696	51.1934	0
697	51.1947	2
698	51.1959	0
699	51.2021	0
700	51.2034	1
701	51.2046	0
702	51.2084	0
703	51.2096	1
704	51.2108	0
705	51.2121	1
706	51.2133	0
707	51.2146	1
708	51.2158	0
709	51.2171	0
710	51.2183	1
711	51.2196	0
712	51.222	0
713	51.2233	2
714	51.2245	0
715	51.2258	1
716	51.227	1
717	51.2283	0
718	51.2307	0
719	51.232	2
720	51.2332	1
721	51.2345	2
722	51.2357	0
723	51.2494	0
724	51.2507	1
725	51.2519	1
726	51.2531	0
727	51.2581	0
728	51.2594	1
729	51.2606	0
730	51.2619	0
731	51.2631	1
732	51.2643	1
733	51.2656	0
734	51.2668	0
735	51.2681	1
736	51.2693	1
737	51.2706	1
738	51.2718	1
739	51.2731	0
740	51.2768	0
741	51.278	2
742	51.2793	1
743	51.2805	0
744	51.2818	2
745	51.283	0
746	51.2892	0
747	51.2905	1
748	51.2917	0
749	51.293	0
750	51.2942	2
751	51.2955	1
752	51.2967	0
753	51.3004	0
754	51.3017	1
755	51.3029	0
756	51.3042	0
757	51.3054	1
758	51.3067	0
759	51.3079	0
760	51.3092	1
761	51.3104	0
762	51.3116	1
763	51.3129	25
764	51.3141	34
765	51.3154	33
766	51.3166	0
767	51.3179	2
768	51.3191	1
769	51.3204	0
770	51.3216	1
771	51.3229	0
772	51.3241	0
773	51.3253	2
774	51.3266	0
775	51.3278	1
776	51.3291	1
777	51.3303	1
778	51.3316	0
779	51.3365	0
780	51.3378	1
781	51.339	0
782	51.3415	0
783	51.3428	2
784	51.344	0
785	51.3453	0
786	51.3465	2
787	51.3478	0
788	51.349	3
789	51.3502	0
790	51.3515	1
791	51.3527	0
792	51.3565	0
793	51.3577	1
794	51.359	0
795	51.3615	0
796	51.3627	1
797	51.3639	0
798	51.3664	0
799	51.3677	1
800	51.3689	0
801	51.3789	0
802	51.3801	3
803	51.3814	1
804	51.3826	0
805	51.3839	0
806	51.3851	1
807	51.3864	0
808	51.3876	2
809	51.3889	1
810	51.3901	1
811	51.3914	0
812	51.3926	1
813	51.3938	0
814	51.3951	1
815	51.3963	0
816	51.4026	0
817	51.4038	1
818	51.4051	0
819	51.41	0
820	51.4113	1
821	51.4125	0
822	51.4138	2
823	51.415	0
824	51.4163	0
825	51.4175	1
826	51.4188	1
827	51.42	1
828	51.4213	0
829	51.4225	2
830	51.4238	0
831	51.425	1
832	51.4263	0
833	51.4337	0
834	51.435	1
835	51.4362	1
836	51.4375	0
837	51.44	0
838	51.4412	1
839	51.4425	1
840	51.4437	0
841	51.4449	0
842	51.4462	1
843	51.4474	0
844	51.4487	1
845	51.4499	1
846	51.4512	2
847	51.4524	0
848	51.4537	2
849	51.4549	1
850	51.4562	1
851	51.4574	0
852	51.4612	0
853	51.4624	1
854	51.4637	0
855	51.4649	1
856	51.4661	0
857	51.4686	0
858	51.4699	1
859	51.4711	0
860	51.4749	0
861	51.4761	1
862	51.4774	0
863	51.4786	1
864	51.4799	0
865	51.4811	3
866	51.4824	0
867	51.4836	0
868	51.4848	1
869	51.4861	0
870	51.4873	2
871	51.4886	0
872	51.4898	0
873	51.4911	2
874	51.4923	0
875	51.4936	1
876	51.4948	2
877	51.4961	1
878	51.4973	0
879	51.5023	0
880	51.5036	1
881	51.5048	1
882	51.5061	0
883	51.5073	0
884	51.5085	1
885	51.5098	0
886	51.511	0
887	51.5123	1
888	51.5135	0
889	51.5148	1
890	51.516	0
891	51.5185	0
892	51.5198	1
893	51.521	0
894	51.5223	1
895	51.5235	0
896	51.5248	0
897	51.526	1
898	51.5273	2
899	51.5285	0
900	51.5298	0
901	51.531	1
902	51.5323	4
903	51.5335	1
904	51.5347	0
905	51.5372	0
906	51.5385	1
907	51.5397	0
908	51.5435	0
909	51.5447	1
910	51.546	1
911	51.5472	1
912	51.5485	0
913	51.5497	1
914	51.551	0
915	51.5535	0
916	51.5547	1
917	51.556	0
918	51.5572	1
919	51.5585	0
920	51.5622	0
921	51.5634	3
922	51.5647	1
923	51.5659	0
924	51.5672	0
925	51.5684	1
926	51.5697	0
927	51.5709	3
928	51.5722	0
929	51.5734	0
930	51.5747	1
931	51.5759	1
932	51.5772	0
933	51.5797	0
934	51.5809	1
935	51.5822	0
936	51.5897	0
937	51.5909	1
938	51.5922	0
939	51.5934	1
940	51.5947	0
941	51.6034	0
942	51.6046	1
943	51.6059	2
944	51.6071	1
945	51.6084	0
946	51.6096	1
947	51.6109	0
948	51.6121	1
949	51.6134	1
950	51.6146	0
951	51.6171	0
952	51.6184	1
953	51.6196	0
954	51.6234	0
955	51.6246	1
956	51.6259	0
957	51.6359	0
958	51.6371	1
959	51.6384	0
960	51.6396	1
961	51.6409	0
962	51.6421	0
963	51.6434	1
964	51.6446	2
965	51.6459	0
966	51.6471	1
967	51.6484	0
968	51.6496	0
969	51.6509	1
970	51.6521	1
971	51.6534	1
972	51.6546	0
973	51.6558	1
974	51.6571	2
975	51.6583	0
976	51.6621	0
977	51.6633	3
978	51.6646	2
979	51.6658	0
980	51.6671	1
981	51.6683	1
982	51.6696	0
983	51.6708	0
984	51.6721	1
985	51.6733	0
986	51.6746	1
987	51.6758	1
988	51.6771	0
989	51.6833	0
990	51.6846	1
991	51.6858	0
992	51.6871	0
993	51.6883	1
994	51.6896	1
995	51.6908	0
996	51.6921	0
997	51.6933	1
998	51.6946	1
999	51.6958	0
1000	51.6971	1
1001	51.6983	0
1002	51.6996	0
1003	51.7008	1
1004	51.7021	2
1005	51.7033	0
1006	51.7058	0
1007	51.7071	1
1008	51.7083	1
1009	51.7096	1
1010	51.7108	0
1011	51.7121	4
1012	51.7133	0
1013	51.7146	1
1014	51.7158	0
1015	51.7171	1
1016	51.7183	1
1017	51.7196	0
1018	51.7208	1
1019	51.7221	0
1020	51.7233	1
1021	51.7246	2
1022	51.7258	0
1023	51.7271	0
1024	51.7283	1
1025	51.7296	0
1026	51.7308	0
1027	51.7321	2
1028	51.7333	0
1029	51.7346	1
1030	51.7358	0
1031	51.7371	1
1032	51.7383	0
1033	51.7408	0
1034	51.7421	3
1035	51.7433	0
1036	51.7446	1
1037	51.7458	0
1038	51.7471	0
1039	51.7483	1
1040	51.7496	0
1041	51.7508	1
1042	51.7521	1
1043	51.7533	0
1044	51.7546	0
1045	51.7558	2
1046	51.7571	1
1047	51.7583	1
1048	51.7596	1
1049	51.7608	1
1050	51.7621	0
1051	51.7633	0
1052	51.7646	1
1053	51.7658	0
1054	51.7683	0
1055	51.7696	1
1056	51.7708	2
1057	51.7721	0
1058	51.7733	0
1059	51.7746	1
1060	51.7758	1
1061	51.7771	1
1062	51.7783	0
1063	51.7796	1
1064	51.7808	2
1065	51.7821	0
1066	51.7846	0
1067	51.7858	1
1068	51.7871	0
1069	51.7883	0
1070	51.7896	1
1071	51.7909	0
1072	51.7996	0
1073	51.8009	1
1074	51.8021	1
1075	51.8034	0
1076	51.8046	2
1077	51.8059	0
1078	51.8071	3
1079	51.8084	0
1080	51.8109	0
1081	51.8121	1
1082	51.8134	0
1083	51.8171	0
1084	51.8184	1
1085	51.8196	1
1086	51.8209	0
1087	51.8221	1
1088	51.8234	0
1089	51.8271	0
1090	51.8284	2
1091	51.8296	0
1092	51.8309	0
1093	51.8321	1
1094	51.8334	1
1095	51.8346	0
1096	51.8409	0
1097	51.8421	2
1098	51.8434	0
1099	51.8547	0
1100	51.8559	1
1101	51.8572	1
1102	51.8584	0
1103	51.8597	2
1104	51.8609	0
1105	51.8672	0
1106	51.8684	1
1107	51.8697	3
1108	51.8709	3
1109	51.8722	1
1110	51.8734	1
1111	51.8747	0
1112	51.8784	0
1113	51.8797	1
1114	51.8809	2
1115	51.8822	1
1116	51.8835	0
1117	51.8847	1
1118	51.886	0
1119	51.8872	0
1120	51.8885	1
1121	51.8897	0
1122	51.891	1
1123	51.8922	0
1124	51.8972	0
1125	51.8985	1
1126	51.8997	0
1127	51.9022	0
1128	51.9035	1
1129	51.9047	0
1130	51.9097	0
1131	51.911	2
1132	51.9123	0
1133	51.9135	1
1134	51.9148	1
1135	51.916	0
1136	51.9223	0
1137	51.9235	1
1138	51.9248	0
1139	51.9285	0
1140	51.9298	1
1141	51.931	2
1142	51.9323	1
1143	51.9335	0
1144	51.9348	1
1145	51.936	0
1146	51.9386	0
1147	51.9398	2
1148	51.9411	0
1149	51.9423	0
1150	51.9436	1
1151	51.9448	0
1152	51.9461	1
1153	51.9473	1
1154	51.9486	1
1155	51.9498	0
1156	51.9511	0
1157	51.9523	1
1158	51.9536	0
1159	51.9548	0
1160	51.9561	1
1161	51.9573	0
1162	51.9649	0
1163	51.9661	1
1164	51.9674	1
1165	51.9686	0
1166	51.9774	0
1167	51.9786	1
1168	51.9799	0
1169	51.9812	0
1170	51.9824	1
1171	51.9837	0
1172	51.9849	0
1173	51.9862	1
1174	51.9874	0
1175	51.9924	0
1176	51.9937	1
1177	51.9949	1
1178	51.9962	1
1179	51.9974	2
1180	51.9987	1
1181	51.9999	1
1182	52.0012	0
1183	52.0025	1
1184	52.0037	0
1185	52.005	1
1186	52.0062	3
1187	52.0075	0
1188	52.0087	1
1189	52.01	0
1190	52.02	0
1191	52.0213	1
1192	52.0225	0
1193	52.025	0
1194	52.0263	1
1195	52.0275	0
1196	52.0325	0
1197	52.0338	1
1198	52.035	0
1199	52.0363	0
1200	52.0376	1
1201	52.0388	0
1202	52.0401	1
1203	52.0413	0
1204	52.0451	0
1205	52.0463	1
1206	52.0476	0
1207	52.0501	0
1208	52.0514	1
1209	52.0526	9
1210	52.0539	4
1211	52.0551	0
1212	52.0589	0
1213	52.0601	1
1214	52.0614	0
1215	52.0626	0
1216	52.0639	1
1217	52.0651	1
1218	52.0664	0
1219	52.0677	0
1220	52.0689	2
1221	52.0702	0
1222	52.0714	0
1223	52.0727	1
1224	52.0739	1
1225	52.0752	0
1226	52.0777	0
1227	52.0789	1
1228	52.0802	0
1229	52.0814	1
1230	52.0827	0
1231	52.084	1
1232	52.0852	1
1233	52.0865	0
1234	52.0877	1
1235	52.089	1
1236	52.0902	0
1237	52.0915	2
1238	52.0927	1
1239	52.094	0
1240	52.1003	0
1241	52.1015	1
1242	52.1028	1
1243	52.104	0
1244	52.1103	0
1245	52.1116	2
1246	52.1128	0
1247	52.1141	1
1248	52.1153	1
1249	52.1166	1
1250	52.1178	0
1251	52.1191	2
1252	52.1203	0
1253	52.1229	0
1254	52.1241	4
1255	52.1254	1
1256	52.1266	0
1257	52.1279	1
1258	52.1291	0
1259	52.1304	0
1260	52.1316	3
1261	52.1329	0
1262	52.1341	3
1263	52.1354	0
1264	52.1392	0
1265	52.1404	1
1266	52.1417	1
1267	52.1429	1
1268	52.1442	1
1269	52.1454	0
1270	52.1467	1
1271	52.148	0
1272	52.1492	1
1273	52.1505	0
1274	52.153	0
1275	52.1542	1
1276	52.1555	0
1277	52.1643	0
1278	52.1655	1
1279	52.1668	1
1280	52.168	0
1281	52.1731	0
1282	52.1743	2
1283	52.1756	0
1284	52.1781	0
1285	52.1793	2
1286	52.1806	0
1287	52.1818	0
1288	52.1831	2
1289	52.1844	0
1290	52.1894	0
1291	52.1906	1
1292	52.1919	1
1293	52.1931	0
1294	52.2007	0
1295	52.2019	1
1296	52.2032	0
1297	52.207	0
1298	52.2082	25
1299	52.2095	33
1300	52.2107	23
1301	52.212	0
1302	52.2132	2
1303	52.2145	9
1304	52.2158	10
1305	52.217	10
1306	52.2183	1
1307	52.2195	4
1308	52.2208	5
1309	52.222	3
1310	52.2233	1
1311	52.2245	3
1312	52.2258	8
1313	52.2271	2
1314	52.2283	0
1315	52.2346	0
1316	52.2358	1
1317	52.2371	0
1318	52.2409	0
1319	52.2421	1
1320	52.2434	1
1321	52.2446	0
1322	52.2484	0
1323	52.2497	2
1324	52.2509	3
1325	52.2522	2
1326	52.2534	0
1327	52.261	0
1328	52.2622	1
1329	52.2635	0
1330	52.2673	0
1331	52.2685	1
1332	52.2698	0
1333	52.271	1
1334	52.2723	1
1335	52.2735	1
1336	52.2748	1
1337	52.2761	1
1338	52.2773	1
1339	52.2786	0
1340	52.2798	0
1341	52.2811	2
1342	52.2823	1
1343	52.2836	0
1344	52.2924	0
1345	52.2936	1
1346	52.2949	1
1347	52.2962	0
1348	52.2974	2
1349	52.2987	0
1350	52.3112	0
1351	52.3125	1
1352	52.3138	0
1353	52.3163	0
1354	52.3175	1
1355	52.3188	0
1356	52.32	1
1357	52.3213	0
1358	52.3238	0
1359	52.3251	1
1360	52.3263	0
1361	52.3288	0
1362	52.3301	1
1363	52.3314	1
1364	52.3326	0
1365	52.3339	2
1366	52.3351	2
1367	52.3364	1
1368	52.3376	0
1369	52.3427	0
1370	52.3439	1
1371	52.3452	0
1372	52.349	0
1373	52.3502	1
1374	52.3515	0
1375	52.3578	0
1376	52.359	2
1377	52.3603	0
1378	52.3615	0
1379	52.3628	1
1380	52.3641	0
1381	52.3653	0
1382	52.3666	1
1383	52.3678	0
1384	52.3691	0
1385	52.3703	2
1386	52.3716	0
1387	52.3729	1
1388	52.3741	0
1389	52.3766	0
1390	52.3779	1
1391	52.3792	0
1392	52.3804	0
1393	52.3817	1
1394	52.3829	0
1395	52.3842	1
1396	52.3854	1
1397	52.3867	0
1398	52.388	1
1399	52.3892	0
1400	52.3942	0
1401	52.3955	1
1402	52.3968	1
1403	52.398	0
1404	52.4106	0
1405	52.4119	1
1406	52.4131	0
1407	52.4144	0
1408	52.4156	2
1409	52.4169	0
1410	52.4182	0
1411	52.4194	1
1412	52.4207	1
1413	52.4219	0
1414	52.4232	1
1415	52.4244	2
1416	52.4257	0
1417	52.4282	0
1418	52.4295	1
1419	52.4307	0
1420	52.432	0
1421	52.4333	1
1422	52.4345	1
1423	52.4358	0
1424	52.4383	0
1425	52.4395	1
1426	52.4408	0
1427	52.4421	0
1428	52.4433	1
1429	52.4446	0
1430	52.4458	1
1431	52.4471	0
1432	52.4484	2
1433	52.4496	1
1434	52.4509	0
1435	52.4521	0
1436	52.4534	1
1437	52.4547	0
1438	52.4559	1
1439	52.4572	0
1440	52.4635	0
1441	52.4647	1
1442	52.466	1
1443	52.4672	0
1444	52.4698	0
1445	52.471	1
1446	52.4723	1
1447	52.4735	0
1448	52.4748	1
1449	52.4761	1
1450	52.4773	0
1451	52.4798	0
1452	52.4811	1
1453	52.4824	1
1454	52.4836	1
1455	52.4849	0
1456	52.4861	2
1457	52.4874	0
1458	52.4899	0
1459	52.4912	1
1460	52.4924	0
1461	52.4937	1
1462	52.4949	0
1463	52.4987	0
1464	52.5	1
1465	52.5012	2
1466	52.5025	0
1467	52.5038	1
1468	52.505	1
1469	52.5063	0
1470	52.5189	0
1471	52.5201	1
1472	52.5214	0
1473	52.529	0
1474	52.5302	1
1475	52.5315	1
1476	52.5327	0
1477	52.534	0
1478	52.5352	2
1479	52.5365	0
1480	52.5378	1
1481	52.539	0
1482	52.5428	0
1483	52.5441	1
1484	52.5453	0
1485	52.5466	1
1486	52.5478	1
1487	52.5491	0
1488	52.5504	1
1489	52.5516	1
1490	52.5529	0
1491	52.5592	0
1492	52.5604	1
1493	52.5617	0
1494	52.5693	0
1495	52.5705	1
1496	52.5718	1
1497	52.573	0
1498	52.5806	0
1499	52.5819	1
1500	52.5831	0
1501	52.5857	0
1502	52.5869	1
1503	52.5882	0
1504	52.602	0
1505	52.6033	1
1506	52.6046	0
1507	52.6096	0
1508	52.6109	1
1509	52.6121	1
1510	52.6134	2
1511	52.6146	0
1512	52.6184	0
1513	52.6197	1
1514	52.6209	0
1515	52.6222	1
1516	52.6235	0
1517	52.6247	1
1518	52.626	3
1519	52.6273	0
1520	52.6285	1
1521	52.6298	0
1522	52.6323	0
1523	52.6336	1
1524	52.6348	2
1525	52.6361	0
1526	52.6373	1
1527	52.6386	1
1528	52.6399	0
1529	52.6411	0
1530	52.6424	1
1531	52.6436	0
1532	52.6449	1
1533	52.6462	0
1534	52.65	0
1535	52.6512	2
1536	52.6525	0
1537	52.655	0
1538	52.6563	1
1539	52.6575	0
1540	52.6588	1
1541	52.66	0
1542	52.6676	0
1543	52.6689	1
1544	52.6701	0
1545	52.6714	0
1546	52.6727	2
1547	52.6739	2
1548	52.6752	1
1549	52.6764	0
1550	52.6777	1
1551	52.679	0
1552	52.6802	1
1553	52.6815	0
1554	52.6865	0
1555	52.6878	1
1556	52.6891	0
1557	52.6928	0
1558	52.6941	1
1559	52.6954	1
1560	52.6966	1
1561	52.6979	0
1562	52.6991	1
1563	52.7004	0
1564	52.7042	0
1565	52.7055	1
1566	52.7067	0
1567	52.713	0
1568	52.7143	1
1569	52.7156	2
1570	52.7168	0
1571	52.7181	0
1572	52.7193	1
1573	52.7206	0
1574	52.7219	0
1575	52.7231	1
1576	52.7244	0
1577	52.732	0
1578	52.7332	1
1579	52.7345	0
1580	52.7395	0
1581	52.7408	2
1582	52.7421	0
1583	52.7433	0
1584	52.7446	1
1585	52.7458	2
1586	52.7471	0
1587	52.7484	2
1588	52.7496	0
1589	52.7572	0
1590	52.7585	1
1591	52.7597	0
1592	52.7623	0
1593	52.7635	2
1594	52.7648	0
1595	52.766	0
1596	52.7673	3
1597	52.7686	0
1598	52.7711	0
1599	52.7724	1
1600	52.7736	0
1601	52.7749	1
1602	52.7761	1
1603	52.7774	1
1604	52.7787	0
1605	52.7799	1
1606	52.7812	0
1607	52.7837	0
1608	52.785	1
1609	52.7862	1
1610	52.7875	0
1611	52.7888	1
1612	52.79	1
1613	52.7913	1
1614	52.7926	0
1615	52.7938	1
1616	52.7951	2
1617	52.7963	0
1618	52.8065	0
1619	52.8077	1
1620	52.809	1
1621	52.8102	1
1622	52.8115	1
1623	52.8128	1
1624	52.814	1
1625	52.8153	0
1626	52.8203	0
1627	52.8216	1
1628	52.8229	0
1629	52.8241	4
1630	52.8254	0
1631	52.8267	0
1632	52.8279	2
1633	52.8292	1
1634	52.8305	0
1635	52.8317	0
1636	52.833	2
1637	52.8342	1
1638	52.8355	0
1639	52.8368	1
1640	52.838	0
1641	52.8418	0
1642	52.8431	2
1643	52.8444	0
1644	52.8456	1
1645	52.8469	2
1646	52.8481	0
1647	52.8608	0
1648	52.862	1
1649	52.8633	1
1650	52.8646	0
1651	52.8671	0
1652	52.8684	2
1653	52.8696	0
1654	52.8709	0
1655	52.8722	1
1656	52.8734	1
1657	52.8747	0
1658	52.8759	1
1659	52.8772	0
1660	52.8797	0
1661	52.881	1
1662	52.8823	0
1663	52.8835	1
1664	52.8848	0
1665	52.8861	0
1666	52.8873	1
1667	52.8886	0
1668	52.8898	1
1669	52.8911	1
1670	52.8924	0
1671	52.8936	2
1672	52.8949	0
1673	52.8962	1
1674	52.8974	1
1675	52.8987	1
1676	52.9	2
1677	52.9012	0
1678	52.9025	1
1679	52.9038	0
1680	52.9075	0
1681	52.9088	2
1682	52.9101	0
1683	52.9151	0
1684	52.9164	1
1685	52.9177	0
1686	52.9189	1
1687	52.9202	0
1688	52.924	0
1689	52.9252	1
1690	52.9265	0
1691	52.9278	1
1692	52.929	0
1693	52.9379	0
1694	52.9392	1
1695	52.9404	0
1696	52.9417	1
1697	52.9429	0
1698	52.9442	2
1699	52.9455	0
1700	52.948	0
1701	52.9493	1
1702	52.9505	0
1703	52.9518	1
1704	52.9531	0
1705	52.9543	1
1706	52.9556	1
1707	52.9569	1
1708	52.9581	0
1709	52.967	0
1710	52.9682	1
1711	52.9695	1
1712	52.9708	0
1713	52.972	1
1714	52.9733	0
1715	52.9746	1
1716	52.9758	0
1717	52.9809	0
1718	52.9822	2
1719	52.9834	0
1720	52.9847	0
1721	52.986	1
1722	52.9872	0
1723	52.9885	0
1724	52.9898	2
1725	52.991	0
1726	52.9961	0
1727	52.9973	1
1728	52.9986	0
1729	52.9999	2
1730	53.0011	0
1731	53.0024	1
1732	53.0037	0
1733	53.0075	0
1734	53.0087	1
1735	53.01	0
1736	53.0125	0
1737	53.0138	1
1738	53.0151	2
1739	53.0163	0
1740	53.0176	0
1741	53.0189	3
1742	53.0201	0
1743	53.0252	0
1744	53.0265	2
1745	53.0277	2
1746	53.029	0
1747	53.0302	1
1748	53.0315	0
1749	53.0378	0
1750	53.0391	1
1751	53.0404	1
1752	53.0416	0
1753	53.0429	0
1754	53.0442	2
1755	53.0454	0
1756	53.0467	1
1757	53.048	0
1758	53.0492	1
1759	53.0505	1
1760	53.0518	1
1761	53.053	0
1762	53.0543	0
1763	53.0556	1
1764	53.0568	0
1765	53.0594	0
1766	53.0606	1
1767	53.0619	1
1768	53.0632	2
1769	53.0644	0
1770	53.0657	0
1771	53.067	1
1772	53.0682	0
1773	53.0771	0
1774	53.0784	1
1775	53.0796	1
1776	53.0809	1
1777	53.0822	0
1778	53.0847	0
1779	53.086	1
1780	53.0872	0
1781	53.0898	0
1782	53.091	2
1783	53.0923	0
1784	53.0948	0
1785	53.0961	1
1786	53.0974	1
1787	53.0986	0
1788	53.0999	2
1789	53.1012	0
1790	53.1024	1
1791	53.1037	2
1792	53.105	0
1793	53.1062	1
1794	53.1075	0
1795	53.1088	1
1796	53.11	0
1797	53.1113	1
1798	53.1126	0
1799	53.1138	0
1800	53.1151	1
1801	53.1164	0
1802	53.1176	0
1803	53.1189	1
1804	53.1202	0
1805	53.1227	0
1806	53.124	2
1807	53.1252	0
1808	53.1265	1
1809	53.1278	0
1810	53.1328	0
1811	53.1341	1
1812	53.1354	0
1813	53.1366	1
1814	53.1379	0
1815	53.1392	1
1816	53.1404	2
1817	53.1417	1
1818	53.143	0
1819	53.1468	0
1820	53.148	1
1821	53.1493	0
1822	53.1518	0
1823	53.1531	1
1824	53.1544	0
1825	53.1582	0
1826	53.1594	1
1827	53.1607	0
1828	53.1683	0
1829	53.1696	2
1830	53.1708	2
1831	53.1721	1
1832	53.1734	0
1833	53.1746	2
1834	53.1759	0
1835	53.1772	3
1836	53.1784	1
1837	53.1797	1
1838	53.181	1
1839	53.1822	0
1840	53.1911	0
1841	53.1924	1
1842	53.1936	2
1843	53.1949	0
1844	53.1987	0
1845	53.2	1
1846	53.2013	0
1847	53.2025	0
1848	53.2038	1
1849	53.2051	2
1850	53.2063	0
1851	53.2101	0
1852	53.2114	1
1853	53.2127	2
1854	53.2139	0
1855	53.2152	0
1856	53.2165	1
1857	53.2177	0
1858	53.219	1
1859	53.2203	0
1860	53.2215	1
1861	53.2228	0
1862	53.2241	3
1863	53.2253	0
1864	53.2279	0
1865	53.2291	2
1866	53.2304	0
1867	53.2317	2
1868	53.233	0
1869	53.2342	1
1870	53.2355	1
1871	53.2368	1
1872	53.238	0
1873	53.2596	0
1874	53.2609	1
1875	53.2621	0
1876	53.2634	1
1877	53.2647	0
1878	53.2697	0
1879	53.271	2
1880	53.2723	0
1881	53.2735	0
1882	53.2748	1
1883	53.2761	0
1884	53.2773	1
1885	53.2786	0
1886	53.29	0
1887	53.2913	2
1888	53.2926	0
1889	53.2938	0
1890	53.2951	3
1891	53.2964	0
1892	53.2976	2
1893	53.2989	0
1894	53.3002	1
1895	53.3015	0
1896	53.3027	1
1897	53.304	0
1898	53.3078	0
1899	53.3091	2
1900	53.3103	0
1901	53.3116	1
1902	53.3129	0
1903	53.3167	0
1904	53.318	1
1905	53.3192	1
1906	53.3205	2
1907	53.3218	1
1908	53.323	0
1909	53.3294	0
1910	53.3306	2
1911	53.3319	1
1912	53.3332	0
1913	53.3408	0
1914	53.3421	1
1915	53.3433	0
1916	53.3446	0
1917	53.3459	1
1918	53.3471	0
1919	53.3484	1
1920	53.3497	0
1921	53.3535	0
1922	53.3548	1
1923	53.356	0
1924	53.3573	1
1925	53.3586	0
1926	53.3624	0
1927	53.3637	1
1928	53.3649	3
1929	53.3662	0
1930	53.3687	0
1931	53.37	1
1932	53.3713	1
1933	53.3725	0
1934	53.3738	1
1935	53.3751	1
1936	53.3763	1
1937	53.3776	0
1938	53.3789	0
1939	53.3802	1
1940	53.3814	0
1941	53.3865	0
1942	53.3878	2
1943	53.389	0
1944	53.3929	0
1945	53.3941	1
1946	53.3954	0
1947	53.3992	0
1948	53.4005	1
1949	53.4017	0
1950	53.403	0
1951	53.4043	1
1952	53.4056	1
1953	53.4068	0
1954	53.4081	2
1955	53.4094	1
1956	53.4106	0
1957	53.4145	0
1958	53.4157	1
1959	53.417	0
1960	53.4183	2
1961	53.4195	1
1962	53.4208	1
1963	53.4221	0
1964	53.4246	0
1965	53.4259	1
1966	53.4272	0
1967	53.4284	1
1968	53.4297	1
1969	53.431	0
1970	53.4322	2
1971	53.4335	0
1972	53.4348	1
1973	53.436	3
1974	53.4373	0
1975	53.4386	1
1976	53.4399	2
1977	53.4411	1
1978	53.4424	1
1979	53.4437	0
1980	53.4449	0
1981	53.4462	1
1982	53.4475	0
1983	53.4488	1
1984	53.45	1
1985	53.4513	1
1986	53.4526	1
1987	53.4538	0
1988	53.4551	2
1989	53.4564	0
1990	53.4576	0
1991	53.4589	2
1992	53.4602	0
1993	53.4615	0
1994	53.4627	1
1995	53.464	0
1996	53.4653	1
1997	53.4665	1
[truncated: 278,275+ more rows]

## Sheet: Figure 1A under
#"-ESI Product Ion (rt: 2.129 min) Frag=100.0V CID@20.0 (430.9806[z=1] -> **) 18O6 145-IP3 01.d "
#Point	X(Thomsons)	Y(Counts)
0	49.993	0
1	50.0041	0
2	50.0053	1
3	50.0066	0
4	50.0102	0
5	50.0115	1
6	50.0127	0
7	50.0139	1
8	50.0152	0
9	50.0164	0
10	50.0176	1
11	50.0189	0
12	50.0275	0
13	50.0287	2
14	50.0299	0
15	50.0397	0
16	50.041	1
17	50.0422	0
18	50.0434	0
19	50.0447	1
20	50.0459	1
21	50.0471	2
22	50.0484	0
23	50.0594	0
24	50.0607	1
25	50.0619	0
26	50.0631	1
27	50.0643	0
28	50.0656	2
29	50.0668	0
30	50.068	0
31	50.0693	1
32	50.0705	0
33	50.0791	0
34	50.0803	1
35	50.0816	0
36	50.0828	1
37	50.084	1
38	50.0853	0
39	50.0865	0
40	50.0877	1
41	50.0889	0
42	50.0902	1
43	50.0914	0
44	50.0926	1
45	50.0939	0
46	50.0988	0
47	50.1	1
48	50.1012	0
49	50.1025	1
50	50.1037	0
51	50.1086	0
52	50.1099	1
53	50.1111	2
54	50.1123	1
55	50.1135	0
56	50.1246	0
57	50.1259	1
58	50.1271	0
59	50.1283	1
60	50.1295	0
61	50.1308	1
62	50.132	0
63	50.1345	0
64	50.1357	1
65	50.1369	0
66	50.1419	0
67	50.1431	1
68	50.1443	0
69	50.1455	1
70	50.1468	0
71	50.1517	0
72	50.1529	1
73	50.1542	1
74	50.1554	0
75	50.1603	0
76	50.1615	2
77	50.1628	0
78	50.164	1
79	50.1652	0
80	50.1702	0
81	50.1714	1
82	50.1726	0
83	50.1775	0
84	50.1788	1
85	50.18	0
86	50.2083	0
87	50.2096	1
88	50.2108	0
89	50.2133	0
90	50.2145	1
91	50.2157	1
92	50.217	1
93	50.2182	0
94	50.2194	1
95	50.2206	1
96	50.2219	0
97	50.2231	0
98	50.2243	1
99	50.2256	1
100	50.2268	0
101	50.2293	0
102	50.2305	1
103	50.2317	0
104	50.2441	0
105	50.2453	1
106	50.2465	0
107	50.249	0
108	50.2502	1
109	50.2514	0
110	50.2539	0
111	50.2551	1
112	50.2564	0
113	50.2576	0
114	50.2588	1
115	50.2601	0
116	50.2613	0
117	50.2625	1
118	50.2638	0
119	50.265	1
120	50.2662	0
121	50.2687	0
122	50.2699	1
123	50.2712	0
124	50.2749	0
125	50.2761	1
126	50.2773	0
127	50.2823	0
128	50.2835	1
129	50.2847	0
130	50.2872	0
131	50.2884	1
132	50.2897	0
133	50.2909	0
134	50.2921	1
135	50.2933	0
136	50.2946	1
137	50.2958	0
138	50.3007	0
139	50.302	1
140	50.3032	0
141	50.3044	0
142	50.3057	2
143	50.3069	0
144	50.3118	0
145	50.3131	1
146	50.3143	1
147	50.3155	0
148	50.318	0
149	50.3192	1
150	50.3205	0
151	50.3217	1
152	50.3229	0
153	50.3242	1
154	50.3254	0
155	50.3266	0
156	50.3279	1
157	50.3291	0
158	50.3353	0
159	50.3365	1
160	50.3377	0
161	50.3402	0
162	50.3414	1
163	50.3427	0
164	50.3439	0
165	50.3451	1
166	50.3464	0
167	50.3476	1
168	50.3488	0
169	50.3501	1
170	50.3513	1
171	50.3525	0
172	50.355	0
173	50.3562	1
174	50.3575	0
175	50.3587	1
176	50.3599	0
177	50.3698	0
178	50.371	2
179	50.3723	0
180	50.3735	0
181	50.3747	2
182	50.376	1
183	50.3772	1
184	50.3784	0
185	50.3809	0
186	50.3821	1
187	50.3834	0
188	50.3871	0
189	50.3883	1
190	50.3895	0
191	50.3994	0
192	50.4006	1
193	50.4019	2
194	50.4031	4
195	50.4043	1
196	50.4056	0
197	50.4068	1
198	50.408	0
199	50.4093	1
200	50.4105	0
201	50.4155	0
202	50.4167	1
203	50.4179	0
204	50.4253	0
205	50.4266	1
206	50.4278	0
207	50.429	2
208	50.4303	3
209	50.4315	0
210	50.4327	1
211	50.434	1
212	50.4352	1
213	50.4364	0
214	50.4377	2
215	50.4389	2
216	50.4401	0
217	50.4463	0
218	50.4475	1
219	50.4488	0
220	50.45	0
221	50.4512	1
222	50.4525	0
223	50.4537	0
224	50.455	1
225	50.4562	1
226	50.4574	1
227	50.4587	0
228	50.4599	1
229	50.4611	0
230	50.4636	0
231	50.4648	1
232	50.4661	0
233	50.4784	0
234	50.4796	1
235	50.4809	0
236	50.492	0
237	50.4932	1
238	50.4945	1
239	50.4957	0
240	50.4969	0
241	50.4982	1
242	50.4994	0
243	50.5006	1
244	50.5019	1
245	50.5031	0
246	50.5043	0
247	50.5056	1
248	50.5068	1
249	50.5081	0
250	50.5179	0
251	50.5192	1
252	50.5204	0
253	50.5476	0
254	50.5488	2
255	50.5501	0
256	50.5513	1
257	50.5525	2
258	50.5538	1
259	50.555	0
260	50.5686	0
261	50.5698	12
262	50.5711	20
263	50.5723	8
264	50.5735	0
265	50.576	0
266	50.5772	1
267	50.5785	0
268	50.581	0
269	50.5822	1
270	50.5834	2
271	50.5847	0
272	50.5871	0
273	50.5884	1
274	50.5896	0
275	50.5908	0
276	50.5921	1
277	50.5933	1
278	50.5946	2
279	50.5958	0
280	50.5983	0
281	50.5995	1
282	50.6007	0
283	50.602	1
284	50.6032	0
285	50.6044	1
286	50.6057	0
287	50.6082	0
288	50.6094	1
289	50.6106	0
290	50.6131	0
291	50.6143	1
292	50.6156	1
293	50.6168	0
294	50.623	0
295	50.6242	1
296	50.6255	2
297	50.6267	1
298	50.6279	2
299	50.6292	0
300	50.6329	0
301	50.6341	1
302	50.6354	0
303	50.6391	0
304	50.6403	2
305	50.6415	0
306	50.644	0
307	50.6453	1
308	50.6465	0
309	50.6502	0
310	50.6514	2
311	50.6527	1
312	50.6539	0
313	50.6564	0
314	50.6576	1
315	50.6589	1
316	50.6601	0
317	50.6638	0
318	50.665	1
319	50.6663	0
320	50.6675	0
321	50.6688	1
322	50.67	2
323	50.6712	0
324	50.6774	0
325	50.6787	1
326	50.6799	1
327	50.6811	1
328	50.6824	1
329	50.6836	1
330	50.6848	1
331	50.6861	0
332	50.6873	2
333	50.6886	0
334	50.691	0
335	50.6923	1
336	50.6935	0
337	50.6947	1
338	50.696	0
339	50.7022	0
340	50.7034	1
341	50.7046	1
342	50.7059	1
343	50.7071	0
344	50.7084	1
345	50.7096	0
346	50.7145	0
347	50.7158	1
348	50.717	0
349	50.7257	0
350	50.7269	1
351	50.7282	1
352	50.7294	0
353	50.7331	0
354	50.7344	1
355	50.7356	0
356	50.7418	0
357	50.743	1
358	50.7443	0
359	50.748	0
360	50.7492	2
361	50.7504	0
362	50.7604	0
363	50.7616	1
364	50.7628	0
365	50.7641	0
366	50.7653	1
367	50.7665	0
368	50.7678	0
369	50.769	1
370	50.7703	0
371	50.7839	0
372	50.7851	1
373	50.7864	0
374	50.7888	0
375	50.7901	1
376	50.7913	0
377	50.7926	0
378	50.7938	1
379	50.795	1
380	50.7963	2
381	50.7975	0
382	50.8037	0
383	50.8049	1
384	50.8062	0
385	50.8272	0
386	50.8285	1
387	50.8297	0
388	50.831	0
389	50.8322	2
390	50.8334	0
391	50.8347	0
392	50.8359	2
393	50.8372	3
394	50.8384	1
395	50.8396	0
396	50.8496	0
397	50.8508	1
398	50.852	0
399	50.8558	0
400	50.857	1
401	50.8582	0
402	50.8619	0
403	50.8632	1
404	50.8644	0
405	50.8657	1
406	50.8669	0
407	50.8768	0
408	50.8781	1
409	50.8793	0
410	50.8954	0
411	50.8967	1
412	50.8979	0
413	50.8991	2
414	50.9004	0
415	50.9016	0
416	50.9029	2
417	50.9041	0
418	50.9053	0
419	50.9066	1
420	50.9078	0
421	50.9153	0
422	50.9165	1
423	50.9177	0
424	50.9277	0
425	50.9289	2
426	50.9301	2
427	50.9314	0
428	50.9326	0
429	50.9339	1
430	50.9351	0
431	50.9364	0
432	50.9376	1
433	50.9388	1
434	50.9401	0
435	50.9413	1
436	50.9426	0
437	50.9463	0
438	50.9475	1
439	50.9488	0
440	50.955	0
441	50.9562	2
442	50.9574	0
443	50.9624	0
444	50.9636	1
445	50.9649	0
446	50.9674	0
447	50.9686	2
448	50.9698	0
449	50.9736	0
450	50.9748	1
451	50.9761	0
452	50.9785	0
453	50.9798	1
454	50.981	0
455	50.9835	0
456	50.9847	1
457	50.986	0
458	50.9909	0
459	50.9922	1
460	50.9934	0
461	51.0009	0
462	51.0021	1
463	51.0034	2
464	51.0046	0
465	51.0108	0
466	51.012	1
467	51.0133	0
468	51.0145	0
469	51.0158	3
470	51.017	0
471	51.0183	2
472	51.0195	0
473	51.0207	0
474	51.022	3
475	51.0232	0
476	51.0319	0
477	51.0332	2
478	51.0344	0
479	51.0356	0
480	51.0369	1
481	51.0381	0
482	51.0394	1
483	51.0406	1
484	51.0418	0
485	51.0456	0
486	51.0468	1
487	51.0481	2
488	51.0493	0
489	51.0505	0
490	51.0518	1
491	51.053	0
492	51.0567	0
493	51.058	1
494	51.0592	0
495	51.0605	0
496	51.0617	2
497	51.063	0
498	51.0642	0
499	51.0654	1
500	51.0667	0
501	51.0717	0
502	51.0729	1
503	51.0741	0
504	51.0754	1
505	51.0766	1
506	51.0779	0
507	51.0791	2
508	51.0803	1
509	51.0816	4
510	51.0828	0
511	51.0841	0
512	51.0853	1
513	51.0866	0
514	51.0915	0
515	51.0928	1
516	51.094	0
517	51.0953	1
518	51.0965	0
519	51.1015	0
520	51.1027	2
521	51.104	0
522	51.1052	2
523	51.1064	0
524	51.1176	0
525	51.1189	1
526	51.1201	2
527	51.1213	1
528	51.1226	0
529	51.1238	1
530	51.1251	0
531	51.135	0
532	51.1363	1
533	51.1375	0
534	51.14	0
535	51.1412	1
536	51.1425	0
537	51.1437	0
538	51.145	1
539	51.1462	0
540	51.1499	0
541	51.1512	1
542	51.1524	0
543	51.1574	0
544	51.1586	1
545	51.1599	0
546	51.1611	0
547	51.1624	1
548	51.1636	0
549	51.1748	0
550	51.176	1
551	51.1773	0
552	51.1835	0
553	51.1847	1
554	51.186	0
555	51.1885	0
556	51.1897	1
557	51.191	0
558	51.1922	1
559	51.1935	0
560	51.1947	0
561	51.1959	1
562	51.1972	0
563	51.1997	0
564	51.2009	1
565	51.2022	0
566	51.2034	0
567	51.2046	3
568	51.2059	0
569	51.2071	0
570	51.2084	1
571	51.2096	1
572	51.2109	2
573	51.2121	0
574	51.2233	0
575	51.2245	1
576	51.2258	0
577	51.2283	0
578	51.2295	1
579	51.2308	0
580	51.2333	0
581	51.2345	1
582	51.2357	1
583	51.237	0
584	51.2382	1
585	51.2395	0
586	51.242	0
587	51.2432	1
588	51.2445	0
589	51.2457	0
590	51.2469	1
591	51.2482	1
592	51.2494	0
593	51.2532	0
594	51.2544	2
595	51.2556	1
596	51.2569	0
597	51.2581	1
598	51.2594	0
599	51.2681	0
600	51.2693	5
601	51.2706	0
602	51.2718	0
603	51.2731	1
604	51.2743	0
605	51.2756	1
606	51.2768	0
607	51.2793	0
608	51.2805	1
609	51.2818	0
610	51.2843	0
611	51.2855	1
612	51.2868	0
613	51.2893	0
614	51.2905	1
615	51.2917	0
616	51.293	0
617	51.2942	1
618	51.2955	1
619	51.2967	0
620	51.2992	0
621	51.3005	2
622	51.3017	0
623	51.3117	0
624	51.3129	1
625	51.3142	1
626	51.3154	0
627	51.3166	1
628	51.3179	0
629	51.3204	0
630	51.3216	1
631	51.3229	1
632	51.3241	1
633	51.3254	0
634	51.3353	0
635	51.3366	2
636	51.3378	1
637	51.3391	0
638	51.3465	0
639	51.3478	2
640	51.349	0
641	51.3528	0
642	51.354	1
643	51.3552	0
644	51.3565	1
645	51.3577	0
646	51.359	0
647	51.3602	3
648	51.3615	7
649	51.3627	3
650	51.364	1
651	51.3652	0
652	51.3777	0
653	51.3789	1
654	51.3802	0
655	51.3814	1
656	51.3827	1
657	51.3839	0
658	51.3876	0
659	51.3889	2
660	51.3901	0
661	51.3914	1
662	51.3926	1
663	51.3939	2
664	51.3951	0
665	51.3964	0
666	51.3976	1
667	51.3989	0
668	51.4001	0
669	51.4013	12
670	51.4026	19
671	51.4038	15
672	51.4051	0
673	51.4063	6
674	51.4076	9
675	51.4088	4
676	51.4101	1
677	51.4113	0
678	51.4126	6
679	51.4138	7
680	51.4151	0
681	51.4213	0
682	51.4225	1
683	51.4238	1
684	51.425	0
685	51.4263	1
686	51.4275	0
687	51.435	0
688	51.4362	2
689	51.4375	1
690	51.4387	0
691	51.4412	0
692	51.4425	1
693	51.4437	0
694	51.445	1
695	51.4462	0
696	51.4487	0
697	51.45	2
698	51.4512	0
699	51.4524	2
700	51.4537	0
701	51.4612	0
702	51.4624	1
703	51.4637	0
704	51.4649	0
705	51.4662	1
706	51.4674	0
707	51.4687	1
708	51.4699	0
709	51.4749	0
710	51.4761	1
711	51.4774	1
712	51.4786	0
713	51.4824	0
714	51.4836	1
715	51.4849	2
716	51.4861	0
717	51.4936	0
718	51.4948	1
719	51.4961	0
720	51.4998	0
721	51.5011	1
722	51.5023	1
723	51.5036	0
724	51.5048	1
725	51.5061	0
726	51.5086	0
727	51.5098	1
728	51.5111	2
729	51.5123	0
730	51.5136	1
731	51.5148	0
732	51.5185	0
733	51.5198	1
734	51.521	1
735	51.5223	0
736	51.5248	0
737	51.526	1
738	51.5273	0
739	51.5385	0
740	51.5398	1
741	51.541	0
742	51.5497	0
743	51.551	1
744	51.5522	0
745	51.5535	1
746	51.5547	0
747	51.5572	0
748	51.5585	1
749	51.5597	0
750	51.5672	0
751	51.5685	1
752	51.5697	1
753	51.571	0
754	51.5722	1
755	51.5735	0
756	51.5747	0
757	51.5759	3
758	51.5772	0
759	51.5834	0
760	51.5847	1
761	51.5859	0
762	51.5872	1
763	51.5884	0
764	51.5959	0
765	51.5972	1
766	51.5984	0
767	51.6009	0
768	51.6022	2
769	51.6034	0
770	51.6047	1
771	51.6059	0
772	51.6072	0
773	51.6084	1
774	51.6097	0
775	51.6171	0
776	51.6184	1
777	51.6196	0
778	51.6221	0
779	51.6234	1
780	51.6246	0
781	51.6309	0
782	51.6321	3
783	51.6334	2
784	51.6346	1
785	51.6359	1
786	51.6371	1
787	51.6384	0
788	51.6409	0
789	51.6421	1
790	51.6434	1
791	51.6446	0
792	51.6584	0
793	51.6596	1
794	51.6609	1
795	51.6621	0
796	51.6634	0
797	51.6646	1
798	51.6659	1
799	51.6671	0
800	51.6721	0
801	51.6734	1
802	51.6746	0
803	51.6759	0
804	51.6771	2
805	51.6784	0
806	51.6859	0
807	51.6871	1
808	51.6883	1
809	51.6896	0
810	51.6908	1
811	51.6921	0
812	51.7008	0
813	51.7021	1
814	51.7033	2
815	51.7046	0
816	51.7058	0
817	51.7071	1
818	51.7083	1
819	51.7096	1
820	51.7108	0
821	51.7158	0
822	51.7171	1
823	51.7183	0
824	51.7258	0
825	51.7271	1
826	51.7283	0
827	51.7296	0
828	51.7308	2
829	51.7321	0
830	51.7333	0
831	51.7346	1
832	51.7358	0
833	51.7371	0
834	51.7383	1
835	51.7396	1
836	51.7408	0
837	51.7508	0
838	51.7521	1
839	51.7533	1
840	51.7546	0
841	51.7558	1
842	51.7571	0
843	51.7584	1
844	51.7596	2
845	51.7609	0
846	51.7721	0
847	51.7734	1
848	51.7746	0
849	51.7759	1
850	51.7771	1
851	51.7784	0
852	51.7796	1
853	51.7809	3
854	51.7821	0
855	51.7884	0
856	51.7896	2
857	51.7909	2
858	51.7921	0
859	51.7934	0
860	51.7946	2
861	51.7959	0
862	51.8034	0
863	51.8046	1
864	51.8059	0
865	51.8209	0
866	51.8221	1
867	51.8234	0
868	51.8271	0
869	51.8284	1
870	51.8296	0
871	51.8309	1
872	51.8322	1
873	51.8334	0
874	51.8359	0
875	51.8372	2
876	51.8384	1
877	51.8397	0
878	51.8409	0
879	51.8422	1
880	51.8434	0
881	51.8497	0
882	51.8509	2
883	51.8522	2
884	51.8534	0
885	51.8559	0
886	51.8572	1
887	51.8584	0
888	51.8622	0
889	51.8634	2
890	51.8647	1
891	51.8659	1
892	51.8672	0
893	51.8722	0
894	51.8735	2
895	51.8747	0
896	51.8772	0
897	51.8785	1
898	51.8797	2
899	51.881	1
900	51.8822	0
901	51.8947	0
902	51.896	1
903	51.8972	0
904	51.9023	0
905	51.9035	2
906	51.9048	0
907	51.9123	0
908	51.9135	1
909	51.9148	0
910	51.9223	0
911	51.9235	1
912	51.9248	0
913	51.9298	0
914	51.9311	1
915	51.9323	0
916	51.9348	0
917	51.9361	1
918	51.9373	0
919	51.9386	0
920	51.9398	1
921	51.9411	1
922	51.9423	0
923	51.9486	0
924	51.9498	1
925	51.9511	0
926	51.9586	0
927	51.9599	1
928	51.9611	1
929	51.9624	0
930	51.9649	0
931	51.9661	1
932	51.9674	0
933	51.9686	1
934	51.9699	2
935	51.9711	0
936	51.9749	0
937	51.9762	1
938	51.9774	0
939	51.9787	1
940	51.9799	1
941	51.9812	0
942	52.0012	0
943	52.0025	1
944	52.0037	0
945	52.0075	0
946	52.0087	1
947	52.01	0
948	52.0175	0
949	52.0188	2
950	52.02	1
951	52.0213	1
952	52.0225	0
953	52.0238	1
954	52.025	2
955	52.0263	1
956	52.0275	2
957	52.0288	0
958	52.0363	0
959	52.0376	12
960	52.0388	16
961	52.0401	15
962	52.0413	0
963	52.0426	10
964	52.0438	17
965	52.0451	10
966	52.0464	0
967	52.0514	0
968	52.0526	1
969	52.0539	4
970	52.0551	4
971	52.0564	2
972	52.0576	0
973	52.0639	0
974	52.0652	1
975	52.0664	0
976	52.0739	0
977	52.0752	1
978	52.0764	0
979	52.089	0
980	52.0902	1
981	52.0915	1
982	52.0928	0
983	52.094	1
984	52.0953	0
985	52.1053	0
986	52.1066	1
987	52.1078	0
988	52.1091	1
989	52.1103	0
990	52.1116	1
991	52.1128	0
992	52.1153	0
993	52.1166	1
994	52.1178	0
995	52.1229	0
996	52.1241	1
997	52.1254	0
998	52.1317	0
999	52.1329	2
1000	52.1342	0
1001	52.1367	0
1002	52.1379	1
1003	52.1392	0
1004	52.1605	0
1005	52.1618	1
1006	52.163	1
1007	52.1643	0
1008	52.1655	1
1009	52.1668	0
1010	52.1693	0
1011	52.1706	1
1012	52.1718	0
1013	52.1768	0
1014	52.1781	1
1015	52.1794	0
1016	52.1944	0
1017	52.1957	1
1018	52.1969	0
1019	52.1994	0
1020	52.2007	1
1021	52.202	0
1022	52.2145	0
1023	52.2158	1
1024	52.217	2
1025	52.2183	0
1026	52.2271	0
1027	52.2283	1
1028	52.2296	0
1029	52.2321	0
1030	52.2334	1
1031	52.2346	0
1032	52.2421	0
1033	52.2434	2
1034	52.2447	2
1035	52.2459	0
1036	52.2535	0
1037	52.2547	1
1038	52.256	0
1039	52.2585	0
1040	52.2597	1
1041	52.261	0
1042	52.2648	0
1043	52.266	1
1044	52.2673	0
1045	52.2685	1
1046	52.2698	0
1047	52.271	2
1048	52.2723	0
1049	52.2736	2
1050	52.2748	0
1051	52.2761	0
1052	52.2773	1
1053	52.2786	0
1054	52.2798	0
1055	52.2811	1
1056	52.2824	0
1057	52.2861	0
1058	52.2874	1
1059	52.2886	0
1060	52.2999	0
1061	52.3012	1
1062	52.3025	1
1063	52.3037	1
1064	52.305	0
1065	52.3087	0
1066	52.31	1
1067	52.3113	1
1068	52.3125	0
1069	52.3138	2
1070	52.315	1
1071	52.3163	0
1072	52.3263	0
1073	52.3276	1
1074	52.3289	1
1075	52.3301	1
1076	52.3314	1
1077	52.3326	0
1078	52.3352	0
1079	52.3364	1
1080	52.3377	0
1081	52.3389	0
1082	52.3402	1
1083	52.3414	0
1084	52.3427	0
1085	52.344	1
1086	52.3452	1
1087	52.3465	0
1088	52.3477	0
1089	52.349	1
1090	52.3502	0
1091	52.3528	0
1092	52.354	1
1093	52.3553	0
1094	52.359	0
1095	52.3603	2
1096	52.3616	0
1097	52.3653	0
1098	52.3666	1
1099	52.3678	0
1100	52.3754	0
1101	52.3767	2
1102	52.3779	0
1103	52.3792	0
1104	52.3804	1
1105	52.3817	0
1106	52.3829	1
1107	52.3842	1
1108	52.3855	0
1109	52.3943	0
1110	52.3955	1
1111	52.3968	1
1112	52.398	2
1113	52.3993	0
1114	52.4006	0
1115	52.4018	1
1116	52.4031	0
1117	52.4043	1
1118	52.4056	0
1119	52.4068	0
1120	52.4081	1
1121	52.4094	0
1122	52.4106	1
1123	52.4119	0
1124	52.4144	0
1125	52.4157	1
1126	52.4169	0
1127	52.4182	0
1128	52.4194	1
1129	52.4207	1
1130	52.4219	0
1131	52.4396	0
1132	52.4408	1
1133	52.4421	1
1134	52.4433	1
1135	52.4446	1
1136	52.4459	0
1137	52.4471	1
1138	52.4484	1
1139	52.4496	0
1140	52.4509	2
1141	52.4522	0
1142	52.4534	1
1143	52.4547	0
1144	52.4559	0
1145	52.4572	1
1146	52.4584	0
1147	52.4736	0
1148	52.4748	2
1149	52.4761	0
1150	52.4773	1
1151	52.4786	0
1152	52.4798	0
1153	52.4811	1
1154	52.4824	0
1155	52.4836	0
1156	52.4849	1
1157	52.4861	0
1158	52.4937	0
1159	52.495	1
1160	52.4962	0
1161	52.4975	0
1162	52.4987	2
1163	52.5	0
1164	52.5013	1
1165	52.5025	0
1166	52.505	0
1167	52.5063	2
1168	52.5076	0
1169	52.5088	0
1170	52.5101	1
1171	52.5113	1
1172	52.5126	0
1173	52.5139	0
1174	52.5151	1
1175	52.5164	0
1176	52.5189	0
1177	52.5201	1
1178	52.5214	0
1179	52.5252	0
1180	52.5264	1
1181	52.5277	0
1182	52.529	0
1183	52.5302	1
1184	52.5315	1
1185	52.5327	0
1186	52.5365	0
1187	52.5378	2
1188	52.539	0
1189	52.5403	1
1190	52.5416	0
1191	52.5441	0
1192	52.5453	1
1193	52.5466	0
1194	52.5479	0
1195	52.5491	1
1196	52.5504	1
1197	52.5516	0
1198	52.5605	0
1199	52.5617	1
1200	52.563	0
1201	52.5693	0
1202	52.5705	1
1203	52.5718	0
1204	52.5731	1
1205	52.5743	0
1206	52.5756	1
1207	52.5768	1
1208	52.5781	0
1209	52.5806	0
1210	52.5819	1
1211	52.5831	0
1212	52.6071	0
1213	52.6084	1
1214	52.6096	0
1215	52.6109	1
1216	52.6121	0
1217	52.6159	0
1218	52.6172	1
1219	52.6184	0
1220	52.6197	2
1221	52.621	0
1222	52.6222	2
1223	52.6235	0
1224	52.6247	0
1225	52.626	1
1226	52.6273	0
1227	52.6285	0
1228	52.6298	1
1229	52.6311	0
1230	52.6348	0
1231	52.6361	1
1232	52.6374	0
1233	52.6411	0
1234	52.6424	1
1235	52.6437	0
1236	52.6449	1
1237	52.6462	1
1238	52.6474	0
1239	52.6575	0
1240	52.6588	1
1241	52.6601	0
1242	52.6765	0
1243	52.6777	1
1244	52.679	1
1245	52.6802	1
1246	52.6815	0
1247	52.6865	0
1248	52.6878	1
1249	52.6891	0
1250	52.6903	0
1251	52.6916	1
1252	52.6929	1
1253	52.6941	0
1254	52.6954	2
1255	52.6966	0
1256	52.7004	0
1257	52.7017	1
1258	52.703	1
1259	52.7042	0
1260	52.7067	0
1261	52.708	1
1262	52.7093	0
1263	52.7105	0
1264	52.7118	2
1265	52.713	9
1266	52.7143	10
1267	52.7156	5
1268	52.7168	0
1269	52.7181	1
1270	52.7194	4
1271	52.7206	3
1272	52.7219	1
1273	52.7231	0
1274	52.7282	0
1275	52.7295	2
1276	52.7307	0
1277	52.732	1
1278	52.7332	0
1279	52.7433	0
1280	52.7446	2
1281	52.7459	0
1282	52.756	0
1283	52.7572	2
1284	52.7585	2
1285	52.7597	0
1286	52.7623	0
1287	52.7635	1
1288	52.7648	0
1289	52.7799	0
1290	52.7812	1
1291	52.7825	0
1292	52.7875	0
1293	52.7888	1
1294	52.7901	1
1295	52.7913	0
1296	52.7926	0
1297	52.7938	1
1298	52.7951	1
1299	52.7964	0
1300	52.8014	0
1301	52.8027	1
1302	52.8039	1
1303	52.8052	0
1304	52.8065	1
1305	52.8077	0
1306	52.8115	0
1307	52.8128	1
1308	52.814	0
1309	52.8153	0
1310	52.8166	1
1311	52.8178	0
1312	52.8368	0
1313	52.838	2
1314	52.8393	0
1315	52.8406	0
1316	52.8418	1
1317	52.8431	0
1318	52.8494	0
1319	52.8507	1
1320	52.8519	1
1321	52.8532	0
1322	52.8545	1
1323	52.8557	2
1324	52.857	1
1325	52.8583	0
1326	52.8608	0
1327	52.8621	1
1328	52.8633	0
1329	52.8646	1
1330	52.8658	0
1331	52.8696	0
1332	52.8709	1
1333	52.8722	0
1334	52.8734	0
1335	52.8747	2
1336	52.876	0
1337	52.8798	0
1338	52.881	1
1339	52.8823	0
1340	52.8835	1
1341	52.8848	0
1342	52.8861	1
1343	52.8873	2
1344	52.8886	1
1345	52.8899	0
1346	52.9	0
1347	52.9012	1
1348	52.9025	0
1349	52.905	0
1350	52.9063	1
1351	52.9076	0
1352	52.9088	1
1353	52.9101	0
1354	52.9202	0
1355	52.9215	1
1356	52.9227	0
1357	52.9328	0
1358	52.9341	1
1359	52.9354	0
1360	52.9417	0
1361	52.943	1
1362	52.9442	0
1363	52.9506	0
1364	52.9518	1
1365	52.9531	1
1366	52.9543	2
1367	52.9556	0
1368	52.9657	0
1369	52.967	1
1370	52.9683	0
1371	52.9695	1
1372	52.9708	0
1373	52.9733	0
1374	52.9746	1
1375	52.9759	0
1376	52.9847	0
1377	52.986	3
1378	52.9872	0
1379	52.9974	0
1380	52.9986	1
1381	52.9999	0
1382	53.0012	1
1383	53.0024	0
1384	53.0037	1
1385	53.005	0
1386	53.0062	1
1387	53.0075	1
1388	53.0087	0
1389	53.0138	0
1390	53.0151	1
1391	53.0163	0
1392	53.0176	2
1393	53.0189	0
1394	53.0201	0
1395	53.0214	1
1396	53.0227	0
1397	53.0265	0
1398	53.0277	1
1399	53.029	1
1400	53.0303	0
1401	53.0379	0
1402	53.0391	1
1403	53.0404	0
1404	53.0442	0
1405	53.0455	1
1406	53.0467	0
1407	53.0505	0
1408	53.0518	1
1409	53.053	0
1410	53.0543	1
1411	53.0556	0
1412	53.0581	0
1413	53.0594	1
1414	53.0606	0
1415	53.0746	0
1416	53.0758	2
1417	53.0771	0
1418	53.0809	0
1419	53.0822	1
1420	53.0834	0
1421	53.091	0
1422	53.0923	2
1423	53.0936	0
1424	53.0948	0
1425	53.0961	1
1426	53.0974	0
1427	53.1113	0
1428	53.1126	2
1429	53.1138	0
1430	53.1164	0
1431	53.1176	1
1432	53.1189	2
1433	53.1202	1
1434	53.1214	0
1435	53.1227	0
1436	53.124	1
1437	53.1252	1
1438	53.1265	1
1439	53.1278	0
1440	53.1379	0
1441	53.1392	1
1442	53.1404	0
1443	53.1417	1
1444	53.143	1
1445	53.1442	0
1446	53.1455	0
1447	53.1468	1
1448	53.148	1
1449	53.1493	0
1450	53.1531	0
1451	53.1544	1
1452	53.1556	0
1453	53.1582	0
1454	53.1594	1
1455	53.1607	0
1456	53.167	0
1457	53.1683	2
1458	53.1696	0
1459	53.1747	0
1460	53.1759	1
1461	53.1772	0
1462	53.1785	0
1463	53.1797	2
1464	53.181	0
1465	53.1823	1
1466	53.1835	1
1467	53.1848	1
1468	53.1861	1
1469	53.1873	0
1470	53.1886	0
1471	53.1899	1
1472	53.1911	0
1473	53.1924	1
1474	53.1937	0
1475	53.1962	0
1476	53.1975	1
1477	53.1987	1
1478	53.2	0
1479	53.2051	0
1480	53.2063	1
1481	53.2076	0
1482	53.2089	1
1483	53.2101	0
1484	53.2216	0
1485	53.2228	1
1486	53.2241	0
1487	53.2304	0
1488	53.2317	1
1489	53.233	0
1490	53.2393	0
1491	53.2406	1
1492	53.2418	0
1493	53.2469	0
1494	53.2482	1
1495	53.2495	1
1496	53.2507	1
1497	53.252	0
1498	53.2533	1
1499	53.2545	0
1500	53.2609	0
1501	53.2621	2
1502	53.2634	1
1503	53.2647	0
1504	53.2659	0
1505	53.2672	1
1506	53.2685	0
1507	53.2698	1
1508	53.271	0
1509	53.2736	0
1510	53.2748	1
1511	53.2761	0
1512	53.2837	0
1513	53.285	1
1514	53.2862	1
1515	53.2875	0
1516	53.2926	0
1517	53.2939	1
1518	53.2951	0
1519	53.3104	0
1520	53.3116	1
1521	53.3129	0
1522	53.3192	0
1523	53.3205	1
1524	53.3218	0
1525	53.3294	0
1526	53.3307	1
1527	53.3319	0
1528	53.3332	1
1529	53.3345	0
1530	53.3357	0
1531	53.337	2
1532	53.3383	0
1533	53.3408	0
1534	53.3421	1
1535	53.3434	0
1536	53.3459	0
1537	53.3472	1
1538	53.3484	0
1539	53.3497	0
1540	53.351	1
1541	53.3522	0
1542	53.3535	0
1543	53.3548	2
1544	53.356	0
1545	53.3637	0
1546	53.3649	1
1547	53.3662	0
1548	53.3764	0
1549	53.3776	1
1550	53.3789	0
1551	53.3802	1
1552	53.3814	0
1553	53.384	0
1554	53.3853	1
1555	53.3865	0
1556	53.3903	0
1557	53.3916	1
1558	53.3929	1
1559	53.3941	0
1560	53.3954	0
1561	53.3967	2
1562	53.398	0
1563	53.3992	0
1564	53.4005	1
1565	53.4018	0
1566	53.403	1
1567	53.4043	1
1568	53.4056	0
1569	53.4068	0
1570	53.4081	3
1571	53.4094	0
1572	53.4157	0
1573	53.417	1
1574	53.4183	0
1575	53.4195	0
1576	53.4208	1
1577	53.4221	1
1578	53.4234	2
1579	53.4246	0
1580	53.4259	1
1581	53.4272	0
1582	53.431	0
1583	53.4323	1
1584	53.4335	0
1585	53.4361	0
1586	53.4373	1
1587	53.4386	0
1588	53.4399	1
1589	53.4411	0
1590	53.4589	0
1591	53.4602	1
1592	53.4615	1
1593	53.4627	0
1594	53.464	1
1595	53.4653	0
1596	53.4704	0
1597	53.4716	1
1598	53.4729	0
1599	53.4742	1
1600	53.4755	1
1601	53.4767	0
1602	53.4793	0
1603	53.4805	1
1604	53.4818	0
1605	53.4844	0
1606	53.4856	1
1607	53.4869	0
1608	53.4894	0
1609	53.4907	1
1610	53.492	0
1611	53.4933	0
1612	53.4945	1
1613	53.4958	1
1614	53.4971	0
1615	53.5034	0
1616	53.5047	1
1617	53.506	0
1618	53.5072	0
1619	53.5085	1
1620	53.5098	0
1621	53.5161	0
1622	53.5174	1
1623	53.5187	1
1624	53.52	0
1625	53.5212	1
1626	53.5225	0
1627	53.5441	0
1628	53.5454	1
1629	53.5467	1
1630	53.5479	0
1631	53.5492	1
1632	53.5505	0
1633	53.5632	0
1634	53.5645	2
1635	53.5657	0
1636	53.567	1
1637	53.5683	0
1638	53.5696	1
1639	53.5708	0
1640	53.5721	1
1641	53.5734	0
1642	53.581	0
1643	53.5823	1
1644	53.5835	1
1645	53.5848	0
1646	53.5899	0
1647	53.5912	1
1648	53.5925	1
1649	53.5937	0
1650	53.6001	0
1651	53.6014	1
1652	53.6026	0
1653	53.6052	0
1654	53.6065	1
1655	53.6077	0
1656	53.609	2
1657	53.6103	0
1658	53.6115	0
1659	53.6128	1
1660	53.6141	1
1661	53.6154	2
1662	53.6166	0
1663	53.6205	0
1664	53.6217	1
1665	53.623	1
1666	53.6243	0
1667	53.6345	0
1668	53.6357	1
1669	53.637	0
1670	53.6383	1
1671	53.6395	0
1672	53.651	0
1673	53.6523	1
1674	53.6535	0
1675	53.6548	2
1676	53.6561	0
1677	53.6574	1
1678	53.6586	1
1679	53.6599	0
1680	53.6739	0
1681	53.6752	2
1682	53.6765	0
1683	53.6803	0
1684	53.6816	1
1685	53.6828	0
1686	53.6867	0
1687	53.6879	19
1688	53.6892	26
1689	53.6905	18
1690	53.6917	0
1691	53.693	22
1692	53.6943	25
1693	53.6956	23
1694	53.6968	0
1695	53.7007	0
1696	53.7019	7
1697	53.7032	8
1698	53.7045	4
1699	53.7058	0
1700	53.707	0
1701	53.7083	3
1702	53.7096	6
1703	53.7109	4
1704	53.7121	2
1705	53.7134	0
1706	53.7198	0
1707	53.721	1
1708	53.7223	0
1709	53.7236	1
1710	53.7249	1
1711	53.7261	0
1712	53.7312	0
1713	53.7325	1
1714	53.7338	1
1715	53.7351	0
1716	53.7363	0
1717	53.7376	2
1718	53.7389	0
1719	53.7402	1
1720	53.7414	0
1721	53.7478	0
1722	53.7491	1
1723	53.7503	0
1724	53.758	0
1725	53.7593	1
1726	53.7605	0
1727	53.7631	0
1728	53.7644	1
1729	53.7656	1
1730	53.7669	1
1731	53.7682	0
1732	53.7822	0
1733	53.7835	1
1734	53.7848	0
1735	53.7962	0
1736	53.7975	1
1737	53.7988	0
1738	53.8039	0
1739	53.8052	2
1740	53.8064	1
1741	53.8077	0
1742	53.809	1
1743	53.8103	0
1744	53.8141	0
1745	53.8154	2
1746	53.8166	0
1747	53.8205	0
1748	53.8217	13
1749	53.823	33
1750	53.8243	32
1751	53.8256	0
1752	53.8268	11
1753	53.8281	13
1754	53.8294	12
1755	53.8307	0
1756	53.8332	0
1757	53.8345	7
1758	53.8358	8
1759	53.837	3
1760	53.8383	3
1761	53.8396	6
1762	53.8409	5
1763	53.8421	0
1764	53.8434	0
1765	53.8447	1
1766	53.846	2
1767	53.8472	1
1768	53.8485	1
1769	53.8498	2
1770	53.8511	4
1771	53.8523	1
1772	53.8536	0
1773	53.8574	0
1774	53.8587	1
1775	53.86	0
1776	53.8613	2
1777	53.8625	0
1778	53.8638	1
1779	53.8651	1
1780	53.8664	1
1781	53.8676	0
1782	53.8842	0
1783	53.8855	2
1784	53.8868	0
1785	53.8893	0
1786	53.8906	1
1787	53.8919	0
1788	53.897	0
1789	53.8983	1
1790	53.8995	0
1791	53.9123	0
1792	53.9136	1
1793	53.9149	0
1794	53.9276	0
1795	53.9289	1
1796	53.9302	0
1797	53.9314	1
1798	53.9327	1
1799	53.934	0
1800	53.9378	0
1801	53.9391	1
1802	53.9404	1
1803	53.9417	0
1804	53.9531	0
1805	53.9544	1
1806	53.9557	0
1807	53.9595	0
1808	53.9608	1
1809	53.9621	0
1810	53.9646	0
1811	53.9659	1
1812	53.9672	0
1813	53.9723	0
1814	53.9736	2
1815	53.9749	0
1816	53.9761	1
1817	53.9774	0
1818	53.9787	0
1819	53.98	1
1820	53.9812	0
1821	53.9825	1
1822	53.9838	0
1823	53.9851	2
1824	53.9863	0
1825	53.9876	1
1826	53.9889	0
1827	53.9902	1
1828	53.9915	0
1829	53.9978	0
1830	53.9991	1
1831	54.0004	0
1832	54.003	0
1833	54.0042	2
1834	54.0055	3
1835	54.0068	0
1836	54.0081	1
1837	54.0093	3
1838	54.0106	0
1839	54.0234	0
1840	54.0247	1
1841	54.0259	1
1842	54.0272	1
1843	54.0285	1
1844	54.0298	0
1845	54.0362	0
1846	54.0374	1
1847	54.0387	0
1848	54.0489	0
1849	54.0502	2
1850	54.0515	0
1851	54.0553	0
1852	54.0566	1
1853	54.0579	0
1854	54.0592	1
1855	54.0604	1
1856	54.0617	0
1857	54.0643	0
1858	54.0656	1
1859	54.0668	0
1860	54.0681	0
1861	54.0694	1
1862	54.0707	0
1863	54.0758	0
1864	54.0771	1
1865	54.0783	1
1866	54.0796	1
1867	54.0809	0
1868	54.0822	0
1869	54.0834	1
1870	54.0847	0
1871	54.086	1
1872	54.0873	0
1873	54.1001	0
1874	54.1013	2
1875	54.1026	1
1876	54.1039	0
1877	54.1052	0
1878	54.1065	1
1879	54.1077	0
1880	54.1103	0
1881	54.1116	1
1882	54.1129	2
1883	54.1141	1
1884	54.1154	0
1885	54.1167	0
1886	54.118	1
1887	54.1192	0
1888	54.1231	0
1889	54.1244	1
1890	54.1256	0
1891	54.1269	1
1892	54.1282	0
1893	54.1359	0
1894	54.1371	2
1895	54.1384	0
1896	54.1397	1
1897	54.141	1
1898	54.1423	0
1899	54.1435	1
1900	54.1448	0
1901	54.1461	1
1902	54.1474	0
1903	54.1525	0
1904	54.1538	1
1905	54.1551	0
1906	54.1563	0
1907	54.1576	1
1908	54.1589	1
1909	54.1602	1
1910	54.1614	2
1911	54.1627	0
1912	54.1704	0
1913	54.1717	1
1914	54.173	1
1915	54.1742	1
1916	54.1755	0
1917	54.1768	0
1918	54.1781	2
1919	54.1794	0
1920	54.1922	0
1921	54.1934	1
1922	54.1947	1
1923	54.196	0
1924	54.1973	0
1925	54.1985	3
1926	54.1998	0
1927	54.2062	0
1928	54.2075	1
1929	54.2088	0
1930	54.2101	1
1931	54.2113	1
1932	54.2126	0
1933	54.2139	0
1934	54.2152	1
1935	54.2165	0
1936	54.2177	0
1937	54.219	1
1938	54.2203	0
1939	54.2216	1
1940	54.2229	0
1941	54.2344	0
1942	54.2357	1
1943	54.2369	0
1944	54.2382	1
1945	54.2395	1
1946	54.2408	0
1947	54.2472	0
1948	54.2485	1
1949	54.2497	0
1950	54.2613	0
1951	54.2625	1
1952	54.2638	0
1953	54.2651	1
1954	54.2664	1
1955	54.2677	0
1956	54.2689	0
1957	54.2702	2
1958	54.2715	0
1959	54.2843	0
1960	54.2856	3
1961	54.2869	0
1962	54.2882	0
1963	54.2894	1
1964	54.2907	0
1965	54.2958	0
1966	54.2971	2
1967	54.2984	0
1968	54.2997	1
1969	54.301	0
1970	54.3022	1
1971	54.3035	0
1972	54.3099	0
1973	54.3112	1
1974	54.3125	1
1975	54.3138	0
1976	54.3151	2
1977	54.3163	0
1978	54.3176	1
1979	54.3189	1
1980	54.3202	0
1981	54.3266	0
1982	54.3279	1
1983	54.3291	0
1984	54.333	0
1985	54.3343	1
1986	54.3356	0
1987	54.3445	0
1988	54.3458	1
1989	54.3471	0
1990	54.3484	2
1991	54.3496	0
1992	54.3599	0
1993	54.3612	1
1994	54.3625	0
1995	54.3637	1
1996	54.365	0
1997	54.3689	0
[truncated: 232,500+ more rows]

## Sheet: Figure 1B
	[M-HPO3-H]-/[M-H3PO4-H]-
	n=1	n=2	n=3
3 eV	0	0	0
5 eV	0	0	0
10 eV	0	0	0
20 eV	0.214057	0.241896	0.123673
30 eV	0.552426	0.628596	0.470597

## Sheet: Figure 1C
	Pathway A			Pathway B
	n=1	n=2	n=3	n=1	n=2	n=3
3 eV	20.2111	27.3633	34.5373	79.7889	72.6368	65.4627
5 eV	41.8764	44.3417	28.4252	58.1236	55.6583	71.5748
10 eV	32.2079	32.0672	32.3844	67.7921	67.9328	67.6156
20 eV	32.7516	30.0886	35.4004	67.2484	69.9114	64.5996
30 eV	31.3959	39.9598	35.0446	68.6041	60.0402	64.9554

## Sheet: Figure 2A upper
#"-ESI Product Ion (rt: 2.067 min) Frag=100.0V CID@10.0 (328.9234[z=2] -> **) IP6 01.d "
#Point	X(Thomsons)	Y(Counts)
0	49.9931	0
1	50.0017	0
2	50.0029	1
3	50.0042	0
4	50.0115	0
5	50.0128	1
6	50.014	0
7	50.0152	1
8	50.0165	0
9	50.0214	0
10	50.0226	1
11	50.0238	0
12	50.0251	0
13	50.0263	1
14	50.0275	0
15	50.0288	0
16	50.03	1
17	50.0312	1
18	50.0324	0
19	50.0337	2
20	50.0349	0
21	50.0361	1
22	50.0374	0
23	50.0386	1
24	50.0398	1
25	50.041	3
26	50.0423	1
27	50.0435	0
28	50.046	0
29	50.0472	1
30	50.0484	0
31	50.0509	0
32	50.0521	1
33	50.0533	0
34	50.0632	0
35	50.0644	1
36	50.0656	0
37	50.0693	0
38	50.0706	1
39	50.0718	0
40	50.073	0
41	50.0742	1
42	50.0755	0
43	50.0779	0
44	50.0792	2
45	50.0804	0
46	50.0878	0
47	50.089	1
48	50.0902	1
49	50.0915	0
50	50.0939	0
51	50.0952	2
52	50.0964	0
53	50.1001	0
54	50.1013	1
55	50.1025	1
56	50.1038	1
57	50.105	0
58	50.1112	0
59	50.1124	2
60	50.1136	0
61	50.1198	0
62	50.121	1
63	50.1222	1
64	50.1235	0
65	50.1308	0
66	50.1321	1
67	50.1333	1
68	50.1345	1
69	50.1358	0
70	50.1382	0
71	50.1395	1
72	50.1407	0
73	50.1419	0
74	50.1431	1
75	50.1444	0
76	50.1481	0
77	50.1493	1
78	50.1505	0
79	50.1555	0
80	50.1567	1
81	50.1579	0
82	50.1591	0
83	50.1604	1
84	50.1616	1
85	50.1628	2
86	50.1641	0
87	50.1653	2
88	50.1665	0
89	50.1678	2
90	50.169	2
91	50.1702	0
92	50.1715	0
93	50.1727	1
94	50.1739	0
95	50.1776	0
96	50.1788	1
97	50.1801	0
98	50.1813	1
99	50.1825	0
100	50.1862	0
101	50.1875	1
102	50.1887	0
103	50.1924	0
104	50.1936	9
105	50.1949	13
106	50.1961	7
107	50.1973	0
108	50.1985	2
109	50.1998	0
110	50.2022	0
111	50.2035	1
112	50.2047	0
113	50.2072	0
114	50.2084	39
115	50.2096	55
116	50.2109	55
117	50.2121	0
118	50.217	0
119	50.2183	1
120	50.2195	1
121	50.2207	0
122	50.2219	0
123	50.2232	10
124	50.2244	18
125	50.2256	8
126	50.2269	0
127	50.2281	1
128	50.2293	7
129	50.2306	2
130	50.2318	3
131	50.233	1
132	50.2343	0
133	50.2367	0
134	50.238	2
135	50.2392	4
136	50.2404	0
137	50.2417	0
138	50.2429	1
139	50.2441	0
140	50.254	0
141	50.2552	1
142	50.2564	1
143	50.2577	0
144	50.2663	0
145	50.2675	1
146	50.2688	1
147	50.27	0
148	50.2712	1
149	50.2725	0
150	50.2737	1
151	50.2749	0
152	50.2774	0
153	50.2786	2
154	50.2799	0
155	50.2848	0
156	50.286	1
157	50.2873	0
158	50.2885	0
159	50.2897	1
160	50.2909	0
161	50.2922	1
162	50.2934	0
163	50.2983	0
164	50.2996	1
165	50.3008	1
166	50.302	0
167	50.3045	0
168	50.3057	1
169	50.307	0
170	50.3082	1
171	50.3094	0
172	50.3107	0
173	50.3119	1
174	50.3131	0
175	50.3144	1
176	50.3156	0
177	50.323	0
178	50.3242	2
179	50.3255	0
180	50.3292	0
181	50.3304	1
182	50.3316	0
183	50.3341	0
184	50.3353	1
185	50.3366	0
186	50.3378	2
187	50.339	0
188	50.3477	0
189	50.3489	2
190	50.3501	0
191	50.3514	1
192	50.3526	0
193	50.3538	1
194	50.3551	1
195	50.3563	0
196	50.3637	0
197	50.3649	1
198	50.3662	1
199	50.3674	1
200	50.3686	1
201	50.3699	0
202	50.3711	1
203	50.3723	0
204	50.376	0
205	50.3773	2
206	50.3785	0
207	50.381	0
208	50.3822	2
209	50.3834	1
210	50.3847	0
211	50.3921	0
212	50.3933	1
213	50.3945	1
214	50.3958	1
215	50.397	0
216	50.3995	0
217	50.4007	2
218	50.4019	1
219	50.4032	0
220	50.4081	0
221	50.4093	2
222	50.4106	0
223	50.4143	0
224	50.4155	1
225	50.4168	0
226	50.418	1
227	50.4192	0
228	50.4205	0
229	50.4217	1
230	50.4229	0
231	50.4328	0
232	50.434	2
233	50.4353	1
234	50.4365	0
235	50.4464	0
236	50.4476	1
237	50.4488	0
238	50.4501	1
239	50.4513	9
240	50.4525	10
241	50.4538	8
242	50.455	0
243	50.4649	0
244	50.4661	1
245	50.4674	1
246	50.4686	0
247	50.4748	0
248	50.476	2
249	50.4772	7
250	50.4785	3
251	50.4797	0
252	50.4809	1
253	50.4822	0
254	50.4834	1
255	50.4847	0
256	50.4884	0
257	50.4896	2
258	50.4908	0
259	50.4921	0
260	50.4933	1
261	50.4945	0
262	50.497	0
263	50.4982	1
264	50.4995	0
265	50.5007	0
266	50.5019	1
267	50.5032	0
268	50.5044	2
269	50.5056	2
270	50.5069	0
271	50.5143	0
272	50.5155	1
273	50.5168	1
274	50.518	2
275	50.5192	0
276	50.5205	1
277	50.5217	2
278	50.5229	0
279	50.5266	0
280	50.5279	1
281	50.5291	23
282	50.5304	27
283	50.5316	16
284	50.5328	18
285	50.5341	15
286	50.5353	0
287	50.5452	0
288	50.5464	2
289	50.5477	2
290	50.5489	0
291	50.5501	0
292	50.5514	2
293	50.5526	0
294	50.5538	1
295	50.5551	0
296	50.5563	1
297	50.5575	0
298	50.5588	2
299	50.56	1
300	50.5612	2
301	50.5625	1
302	50.5637	0
303	50.5699	0
304	50.5711	1
305	50.5724	0
306	50.5736	0
307	50.5748	1
308	50.5761	0
309	50.586	0
310	50.5872	1
311	50.5884	1
312	50.5897	0
313	50.5922	0
314	50.5934	1
315	50.5946	0
316	50.602	0
317	50.6033	3
318	50.6045	1
319	50.6058	0
320	50.607	1
321	50.6082	0
322	50.6095	4
323	50.6107	1
324	50.6119	0
325	50.6132	0
326	50.6144	2
327	50.6156	0
328	50.6169	0
329	50.6181	1
330	50.6194	0
331	50.6317	0
332	50.633	1
333	50.6342	1
334	50.6354	1
335	50.6367	0
336	50.6379	0
337	50.6391	1
338	50.6404	0
339	50.6466	0
340	50.6478	1
341	50.649	1
342	50.6503	1
343	50.6515	0
344	50.654	0
345	50.6552	1
346	50.6565	1
347	50.6577	0
348	50.6614	0
349	50.6626	1
350	50.6639	0
351	50.6725	0
352	50.6738	1
353	50.675	0
354	50.6824	0
355	50.6837	1
356	50.6849	1
357	50.6862	0
358	50.6874	0
359	50.6886	2
360	50.6899	0
361	50.6911	0
362	50.6923	1
363	50.6936	0
364	50.7072	0
365	50.7084	1
366	50.7097	0
367	50.7121	0
368	50.7134	1
369	50.7146	0
370	50.7258	0
371	50.727	1
372	50.7282	0
373	50.7295	2
374	50.7307	0
375	50.7319	1
376	50.7332	0
377	50.7344	1
378	50.7357	1
379	50.7369	1
380	50.7381	0
381	50.7394	1
382	50.7406	1
383	50.7418	0
384	50.7431	1
385	50.7443	0
386	50.7456	0
387	50.7468	1
388	50.748	0
389	50.7505	0
390	50.7518	1
391	50.753	0
392	50.7542	1
393	50.7555	1
394	50.7567	1
395	50.7579	0
396	50.7592	2
397	50.7604	1
398	50.7617	0
399	50.7654	0
400	50.7666	1
401	50.7679	1
402	50.7691	0
403	50.7728	0
404	50.774	5
405	50.7753	0
406	50.7778	0
407	50.779	1
408	50.7802	0
409	50.7815	0
410	50.7827	1
411	50.784	0
412	50.7877	0
413	50.7889	1
414	50.7901	0
415	50.7914	1
416	50.7926	0
417	50.8001	0
418	50.8013	1
419	50.8025	0
420	50.8038	2
421	50.805	0
422	50.8087	0
423	50.81	1
424	50.8112	1
425	50.8124	1
426	50.8137	1
427	50.8149	0
428	50.8162	1
429	50.8174	1
430	50.8186	0
431	50.8224	0
432	50.8236	2
433	50.8248	0
434	50.8261	0
435	50.8273	1
436	50.8286	1
437	50.8298	0
438	50.831	0
439	50.8323	1
440	50.8335	1
441	50.8347	0
442	50.8434	0
443	50.8447	1
444	50.8459	0
445	50.8471	1
446	50.8484	0
447	50.8496	1
448	50.8509	0
449	50.8533	0
450	50.8546	1
451	50.8558	0
452	50.8583	0
453	50.8595	1
454	50.8608	0
455	50.8633	0
456	50.8645	2
457	50.8657	0
458	50.867	2
459	50.8682	0
460	50.8707	0
461	50.8719	1
462	50.8732	37
463	50.8744	40
464	50.8757	22
465	50.8769	17
466	50.8781	19
467	50.8794	18
468	50.8806	0
469	50.8819	1
470	50.8831	0
471	50.8856	0
472	50.8868	1
473	50.8881	5
474	50.8893	3
475	50.8905	1
476	50.8918	0
477	50.893	0
478	50.8943	1
479	50.8955	2
480	50.8967	0
481	50.898	0
482	50.8992	1
483	50.9004	0
484	50.9091	0
485	50.9104	2
486	50.9116	0
487	50.9129	0
488	50.9141	1
489	50.9153	1
490	50.9166	2
491	50.9178	0
492	50.9191	0
493	50.9203	1
494	50.9215	0
495	50.924	0
496	50.9253	1
497	50.9265	0
498	50.9277	0
499	50.929	1
500	50.9302	0
501	50.9327	0
502	50.9339	1
503	50.9352	2
504	50.9364	0
505	50.9451	0
506	50.9463	1
507	50.9476	0
508	50.9488	2
509	50.9501	0
510	50.9525	0
511	50.9538	2
512	50.955	0
513	50.9563	1
514	50.9575	1
515	50.9587	0
516	50.9625	0
517	50.9637	1
518	50.965	0
519	50.9662	0
520	50.9674	1
521	50.9687	0
522	50.9699	0
523	50.9712	1
524	50.9724	1
525	50.9736	0
526	50.9811	0
527	50.9823	1
528	50.9836	0
529	50.9923	0
530	50.9935	1
531	50.9947	1
532	50.996	0
533	51.0009	0
534	51.0022	3
535	51.0034	0
536	51.0047	1
537	51.0059	1
538	51.0071	0
539	51.0096	0
540	51.0109	2
541	51.0121	1
542	51.0134	0
543	51.0158	0
544	51.0171	1
545	51.0183	1
546	51.0196	0
547	51.0208	1
548	51.022	0
549	51.0233	0
550	51.0245	1
551	51.0258	1
552	51.027	0
553	51.0283	0
554	51.0295	1
555	51.0307	0
556	51.0407	0
557	51.0419	1
558	51.0432	1
559	51.0444	1
560	51.0456	0
561	51.0469	0
562	51.0481	1
563	51.0494	0
564	51.0593	0
565	51.0605	2
566	51.0618	0
567	51.0655	0
568	51.0667	1
569	51.068	3
570	51.0692	0
571	51.0717	0
572	51.073	1
573	51.0742	0
574	51.0754	1
575	51.0767	0
576	51.0779	1
577	51.0792	0
578	51.0804	1
579	51.0817	0
580	51.0829	1
581	51.0841	1
582	51.0854	1
583	51.0866	0
584	51.0879	0
585	51.0891	1
586	51.0904	0
587	51.0916	1
588	51.0928	2
589	51.0941	0
590	51.0953	1
591	51.0966	1
592	51.0978	1
593	51.099	0
594	51.1028	0
595	51.104	1
596	51.1053	3
597	51.1065	1
598	51.1077	0
599	51.109	0
600	51.1102	2
601	51.1115	0
602	51.1164	0
603	51.1177	2
604	51.1189	0
605	51.1227	0
606	51.1239	1
607	51.1251	0
608	51.1289	0
609	51.1301	1
610	51.1314	0
611	51.1326	1
612	51.1338	0
613	51.1363	0
614	51.1376	1
615	51.1388	0
616	51.1438	0
617	51.145	1
618	51.1463	0
619	51.1475	0
620	51.1488	1
621	51.15	0
622	51.1512	0
623	51.1525	1
624	51.1537	0
625	51.1649	0
626	51.1662	4
627	51.1674	5
628	51.1686	4
629	51.1699	0
630	51.1711	1
631	51.1724	0
632	51.1749	0
633	51.1761	1
634	51.1774	1
635	51.1786	1
636	51.1798	0
637	51.1836	0
638	51.1848	1
639	51.1861	0
640	51.1873	1
641	51.1885	1
642	51.1898	0
643	51.191	0
644	51.1923	1
645	51.1935	0
646	51.1948	2
647	51.196	1
648	51.1972	0
649	51.2022	0
650	51.2035	1
651	51.2047	0
652	51.2097	0
653	51.2109	1
654	51.2122	0
655	51.2171	0
656	51.2184	1
657	51.2196	0
658	51.2209	1
659	51.2221	0
660	51.2308	0
661	51.2321	1
662	51.2333	1
663	51.2346	0
664	51.2358	1
665	51.2371	0
666	51.2383	0
667	51.2395	1
668	51.2408	0
669	51.242	1
670	51.2433	0
671	51.2445	1
672	51.2458	0
673	51.247	2
674	51.2483	0
675	51.2582	0
676	51.2595	1
677	51.2607	1
678	51.2619	0
679	51.2644	0
680	51.2657	1
681	51.2669	0
682	51.2682	0
683	51.2694	1
684	51.2707	0
685	51.2719	1
686	51.2731	1
687	51.2744	0
688	51.2756	1
689	51.2769	0
690	51.2781	1
691	51.2794	0
692	51.2806	1
693	51.2819	0
694	51.2831	1
695	51.2843	0
696	51.2856	0
697	51.2868	1
698	51.2881	0
699	51.2893	0
700	51.2906	1
701	51.2918	1
702	51.2931	0
703	51.2968	0
704	51.298	1
705	51.2993	0
706	51.3005	1
707	51.3018	0
708	51.303	1
709	51.3043	1
710	51.3055	0
711	51.3067	0
712	51.308	1
713	51.3092	0
714	51.3142	0
715	51.3155	1
716	51.3167	0
717	51.3217	0
718	51.3229	1
719	51.3242	0
720	51.3254	1
721	51.3267	0
722	51.3304	0
723	51.3317	1
724	51.3329	0
725	51.3379	0
726	51.3391	2
727	51.3404	0
728	51.3416	2
729	51.3429	1
730	51.3441	0
731	51.3466	0
732	51.3478	1
733	51.3491	0
734	51.3503	0
735	51.3516	1
736	51.3528	0
737	51.3541	0
738	51.3553	1
739	51.3566	0
740	51.3578	2
741	51.3591	1
742	51.3603	1
743	51.3615	0
744	51.3628	1
745	51.364	0
746	51.3653	1
747	51.3665	0
748	51.3678	0
749	51.369	1
750	51.3703	1
751	51.3715	0
752	51.3728	1
753	51.374	0
754	51.3765	0
755	51.3777	1
756	51.379	0
757	51.3889	0
758	51.3902	1
759	51.3914	0
760	51.3927	0
761	51.3939	1
762	51.3952	0
763	51.3964	0
764	51.3977	1
765	51.3989	0
766	51.4027	0
767	51.4039	1
768	51.4051	0
769	51.4064	1
770	51.4076	0
771	51.4101	0
772	51.4114	1
773	51.4126	0
774	51.4164	0
775	51.4176	1
776	51.4189	1
777	51.4201	0
778	51.4213	1
779	51.4226	0
780	51.4288	0
781	51.4301	1
782	51.4313	0
783	51.4326	1
784	51.4338	0
785	51.4351	2
786	51.4363	0
787	51.4376	0
788	51.4388	3
789	51.44	1
790	51.4413	0
791	51.4425	0
792	51.4438	1
793	51.445	0
794	51.4463	1
795	51.4475	0
796	51.4488	0
797	51.45	1
798	51.4513	1
799	51.4525	1
800	51.4538	0
801	51.4575	0
802	51.4587	1
803	51.46	0
804	51.4637	0
805	51.465	1
806	51.4662	0
807	51.4675	0
808	51.4687	1
809	51.47	0
810	51.4712	1
811	51.4725	0
812	51.4775	0
813	51.4787	1
814	51.4799	0
815	51.4824	0
816	51.4837	3
817	51.4849	0
818	51.4874	0
819	51.4887	2
820	51.4899	2
821	51.4912	0
822	51.4962	0
823	51.4974	1
824	51.4987	0
825	51.4999	1
826	51.5011	0
827	51.5024	1
828	51.5036	0
829	51.5049	0
830	51.5061	2
831	51.5074	0
832	51.5086	0
833	51.5099	1
834	51.5111	0
835	51.5236	0
836	51.5248	2
837	51.5261	0
838	51.5311	0
839	51.5323	2
840	51.5336	0
841	51.5386	0
842	51.5398	1
843	51.5411	1
844	51.5423	0
845	51.5511	0
846	51.5523	1
847	51.5535	0
848	51.5548	1
849	51.556	1
850	51.5573	0
851	51.5598	0
852	51.561	1
853	51.5623	0
854	51.5673	0
855	51.5685	1
856	51.5698	1
857	51.571	2
858	51.5723	0
859	51.5748	0
860	51.576	1
861	51.5773	0
862	51.5785	1
863	51.5798	0
864	51.581	1
865	51.5823	0
866	51.5835	0
867	51.5848	1
868	51.586	0
869	51.5872	1
870	51.5885	1
871	51.5897	0
872	51.591	0
873	51.5922	1
874	51.5935	2
875	51.5947	0
876	51.596	1
877	51.5972	0
878	51.5985	1
879	51.5997	0
880	51.601	0
881	51.6022	1
882	51.6035	0
883	51.6047	0
884	51.606	1
885	51.6072	0
886	51.6122	0
887	51.6135	3
888	51.6147	0
889	51.616	1
890	51.6172	3
891	51.6185	25
892	51.6197	45
893	51.621	44
894	51.6222	0
895	51.6235	2
896	51.6247	1
897	51.626	23
898	51.6272	25
899	51.6285	20
900	51.6297	1
901	51.631	1
902	51.6322	2
903	51.6334	4
904	51.6347	7
905	51.6359	5
906	51.6372	0
907	51.6384	1
908	51.6397	0
909	51.6409	3
910	51.6422	2
911	51.6434	0
912	51.6447	1
913	51.6459	0
914	51.6497	0
915	51.6509	1
916	51.6522	0
917	51.6534	1
918	51.6547	0
919	51.6572	0
920	51.6584	1
921	51.6597	1
922	51.6609	0
923	51.6897	0
924	51.6909	1
925	51.6922	2
926	51.6934	0
927	51.6972	0
928	51.6984	1
929	51.6997	0
930	51.7122	0
931	51.7134	1
932	51.7147	0
933	51.7159	0
934	51.7172	1
935	51.7184	0
936	51.7247	0
937	51.7259	1
938	51.7272	0
939	51.7297	0
940	51.7309	1
941	51.7322	0
942	51.7334	1
943	51.7347	0
944	51.7359	0
945	51.7372	1
946	51.7384	1
947	51.7397	0
948	51.7409	0
949	51.7422	1
950	51.7434	0
951	51.7597	0
952	51.7609	1
953	51.7622	0
954	51.7672	0
955	51.7684	1
956	51.7697	0
957	51.7709	1
958	51.7722	1
959	51.7734	0
960	51.7759	0
961	51.7772	1
962	51.7784	0
963	51.7884	0
964	51.7897	1
965	51.7909	0
966	51.7934	0
967	51.7947	1
968	51.7959	0
969	51.8034	0
970	51.8047	1
971	51.8059	0
972	51.8097	0
973	51.8109	2
974	51.8122	0
975	51.8147	0
976	51.816	1
977	51.8172	0
978	51.8197	0
979	51.821	1
980	51.8222	0
981	51.8235	1
982	51.8247	0
983	51.8297	0
984	51.831	1
985	51.8322	1
986	51.8335	1
987	51.8347	1
988	51.836	0
989	51.8385	0
990	51.8397	1
991	51.841	1
992	51.8422	0
993	51.8447	0
994	51.846	1
995	51.8472	3
996	51.8485	0
997	51.8522	0
998	51.8535	1
999	51.8547	1
1000	51.856	1
1001	51.8572	0
1002	51.8598	0
1003	51.861	1
1004	51.8623	0
1005	51.8635	2
1006	51.8648	0
1007	51.8773	0
1008	51.8785	1
1009	51.8798	1
1010	51.881	1
1011	51.8823	0
1012	51.8873	0
1013	51.8885	2
1014	51.8898	0
1015	51.891	0
1016	51.8923	1
1017	51.8936	1
1018	51.8948	0
1019	51.8961	2
1020	51.8973	1
1021	51.8986	0
1022	51.8998	1
1023	51.9011	0
1024	51.9023	1
1025	51.9036	0
1026	51.9061	0
1027	51.9073	1
1028	51.9086	1
1029	51.9098	0
1030	51.9148	0
1031	51.9161	1
1032	51.9173	1
1033	51.9186	0
1034	51.9211	0
1035	51.9224	2
1036	51.9236	1
1037	51.9249	0
1038	51.9374	0
1039	51.9386	1
1040	51.9399	0
1041	51.9411	1
1042	51.9424	1
1043	51.9436	0
1044	51.9524	0
1045	51.9537	1
1046	51.9549	0
1047	51.9587	0
1048	51.9599	1
1049	51.9612	2
1050	51.9624	0
1051	51.9675	0
1052	51.9687	1
1053	51.97	0
1054	51.9712	1
1055	51.9725	0
1056	51.9737	0
1057	51.975	1
1058	51.9762	0
1059	51.9837	0
1060	51.985	1
1061	51.9862	1
1062	51.9875	1
1063	51.9888	0
1064	51.99	1
1065	51.9913	0
1066	51.9963	0
1067	51.9975	1
1068	51.9988	0
1069	52	0
1070	52.0013	1
1071	52.0025	4
1072	52.0038	0
1073	52.0088	0
1074	52.0101	1
1075	52.0113	2
1076	52.0126	1
1077	52.0138	1
1078	52.0151	0
1079	52.0163	0
1080	52.0176	1
1081	52.0188	0
1082	52.0201	0
1083	52.0213	1
1084	52.0226	0
1085	52.0238	2
1086	52.0251	0
1087	52.0289	0
1088	52.0301	2
1089	52.0314	0
1090	52.0326	0
1091	52.0339	1
1092	52.0351	0
1093	52.0364	2
1094	52.0376	0
1095	52.0414	0
1096	52.0427	1
1097	52.0439	1
1098	52.0452	0
1099	52.0527	0
1100	52.0539	1
1101	52.0552	0
1102	52.0564	0
1103	52.0577	1
1104	52.059	1
1105	52.0602	0
1106	52.0615	1
1107	52.0627	0
1108	52.064	1
1109	52.0652	1
1110	52.0665	0
1111	52.0677	1
1112	52.069	2
1113	52.0702	1
1114	52.0715	0
1115	52.0728	0
1116	52.074	1
1117	52.0753	1
1118	52.0765	1
1119	52.0778	1
1120	52.079	0
1121	52.0828	0
1122	52.084	1
1123	52.0853	0
1124	52.0866	1
1125	52.0878	1
1126	52.0891	0
1127	52.0903	0
1128	52.0916	1
1129	52.0928	0
1130	52.0941	0
1131	52.0953	2
1132	52.0966	0
1133	52.0978	1
1134	52.0991	0
1135	52.1066	0
1136	52.1079	1
1137	52.1091	0
1138	52.1142	0
1139	52.1154	1
1140	52.1167	0
1141	52.1217	0
1142	52.1229	1
1143	52.1242	0
1144	52.1317	0
1145	52.133	2
1146	52.1342	0
1147	52.1355	0
1148	52.1367	1
1149	52.138	1
1150	52.1392	0
1151	52.1418	0
1152	52.143	1
1153	52.1443	0
1154	52.1455	1
1155	52.1468	1
1156	52.148	0
1157	52.1493	0
1158	52.1505	1
1159	52.1518	3
1160	52.1531	0
1161	52.1543	1
1162	52.1556	0
1163	52.1644	0
1164	52.1656	1
1165	52.1669	2
1166	52.1681	0
1167	52.1731	0
1168	52.1744	2
1169	52.1757	0
1170	52.1769	3
1171	52.1782	1
1172	52.1794	0
1173	52.1832	0
1174	52.1844	2
1175	52.1857	2
1176	52.187	0
1177	52.1895	0
1178	52.1907	1
1179	52.192	0
1180	52.1932	1
1181	52.1945	0
1182	52.1957	0
1183	52.197	1
1184	52.1983	0
1185	52.1995	2
1186	52.2008	1
1187	52.202	2
1188	52.2033	1
1189	52.2045	0
1190	52.207	0
1191	52.2083	1
1192	52.2096	0
1193	52.2108	1
1194	52.2121	0
1195	52.2209	0
1196	52.2221	1
1197	52.2234	0
1198	52.2246	0
1199	52.2259	1
1200	52.2271	0
1201	52.2384	0
1202	52.2397	1
1203	52.241	1
1204	52.2422	1
1205	52.2435	0
1206	52.2535	0
1207	52.2548	1
1208	52.256	0
1209	52.2573	1
1210	52.2585	0
1211	52.2598	0
1212	52.2611	1
1213	52.2623	0
1214	52.2636	1
1215	52.2648	0
1216	52.2699	0
1217	52.2711	1
1218	52.2724	0
1219	52.2749	0
1220	52.2761	1
1221	52.2774	0
1222	52.2787	0
1223	52.2799	1
1224	52.2812	0
1225	52.2824	0
1226	52.2837	1
1227	52.2849	0
1228	52.2862	1
1229	52.2874	1
1230	52.2887	0
1231	52.29	0
1232	52.2912	1
1233	52.2925	0
1234	52.295	0
1235	52.2962	1
1236	52.2975	0
1237	52.305	0
1238	52.3063	1
1239	52.3076	1
1240	52.3088	0
1241	52.3189	0
1242	52.3201	1
1243	52.3214	1
1244	52.3226	0
1245	52.3277	0
1246	52.3289	1
1247	52.3302	1
1248	52.3314	0
1249	52.3402	0
1250	52.3415	1
1251	52.3428	0
1252	52.344	2
1253	52.3453	0
1254	52.3566	0
1255	52.3579	1
1256	52.3591	0
1257	52.3629	0
1258	52.3641	1
1259	52.3654	0
1260	52.3692	0
1261	52.3704	1
1262	52.3717	2
1263	52.3729	0
1264	52.3805	0
1265	52.3818	1
1266	52.383	1
1267	52.3843	1
1268	52.3855	0
1269	52.3906	0
1270	52.3918	1
1271	52.3931	0
1272	52.4019	0
1273	52.4031	1
1274	52.4044	0
1275	52.4082	0
1276	52.4094	1
1277	52.4107	1
1278	52.4119	2
1279	52.4132	1
1280	52.4145	0
1281	52.4157	1
1282	52.417	1
1283	52.4182	0
1284	52.4195	0
1285	52.4208	1
1286	52.422	0
1287	52.4233	0
1288	52.4245	1
1289	52.4258	0
1290	52.4346	0
1291	52.4359	1
1292	52.4371	0
1293	52.4384	0
1294	52.4396	1
1295	52.4409	0
1296	52.4434	0
1297	52.4447	1
1298	52.4459	1
1299	52.4472	0
1300	52.4598	0
1301	52.461	1
1302	52.4623	0
1303	52.4648	0
1304	52.4661	3
1305	52.4673	1
1306	52.4686	0
1307	52.4698	1
1308	52.4711	1
1309	52.4724	1
1310	52.4736	0
1311	52.4774	0
1312	52.4787	1
1313	52.4799	0
1314	52.4862	0
1315	52.4875	1
1316	52.4887	0
1317	52.4912	0
1318	52.4925	1
1319	52.4938	0
1320	52.495	1
1321	52.4963	2
1322	52.4975	1
1323	52.4988	0
1324	52.5051	0
1325	52.5064	1
1326	52.5076	0
1327	52.5089	4
1328	52.5101	0
1329	52.5164	0
1330	52.5177	1
1331	52.519	2
1332	52.5202	0
1333	52.5227	0
1334	52.524	14
1335	52.5253	34
1336	52.5265	31
1337	52.5278	0
1338	52.529	0
1339	52.5303	1
1340	52.5316	0
1341	52.5328	0
1342	52.5341	7
1343	52.5353	11
1344	52.5366	8
1345	52.5379	0
1346	52.5404	0
1347	52.5416	8
1348	52.5429	10
1349	52.5442	5
1350	52.5454	0
1351	52.5492	0
1352	52.5505	1
1353	52.5517	1
1354	52.553	0
1355	52.5542	0
1356	52.5555	1
1357	52.5568	0
1358	52.558	8
1359	52.5593	30
1360	52.5605	29
1361	52.5618	18
1362	52.5631	1
1363	52.5643	10
1364	52.5656	12
1365	52.5668	12
1366	52.5681	0
1367	52.5731	0
1368	52.5744	1
1369	52.5757	0
1370	52.5769	0
1371	52.5782	1
1372	52.5794	3
1373	52.5807	2
1374	52.582	0
1375	52.5883	0
1376	52.5895	2
1377	52.5908	0
1378	52.592	0
1379	52.5933	2
1380	52.5946	1
1381	52.5958	0
1382	52.6021	0
1383	52.6034	1
1384	52.6046	0
1385	52.6059	1
1386	52.6072	0
1387	52.6084	1
1388	52.6097	0
1389	52.6349	0
1390	52.6362	1
1391	52.6374	0
1392	52.6387	1
1393	52.6399	0
1394	52.6412	1
1395	52.6425	1
1396	52.6437	0
1397	52.645	0
1398	52.6463	1
1399	52.6475	0
1400	52.6488	1
1401	52.65	0
1402	52.6589	0
1403	52.6601	1
1404	52.6614	0
1405	52.6626	1
1406	52.6639	0
1407	52.6765	0
1408	52.6778	2
1409	52.679	0
1410	52.6803	0
1411	52.6816	1
1412	52.6828	0
1413	52.6866	0
1414	52.6879	1
1415	52.6891	0
1416	52.698	0
1417	52.6992	1
1418	52.7005	0
1419	52.7018	1
1420	52.703	0
1421	52.7119	0
1422	52.7131	1
1423	52.7144	0
1424	52.7156	0
1425	52.7169	1
1426	52.7182	0
1427	52.7257	0
1428	52.727	1
1429	52.7283	1
1430	52.7295	1
1431	52.7308	0
1432	52.7447	0
1433	52.7459	2
1434	52.7472	2
1435	52.7485	0
1436	52.7497	0
1437	52.751	1
1438	52.7522	0
1439	52.7535	1
1440	52.7548	0
1441	52.7649	0
1442	52.7661	2
1443	52.7674	2
1444	52.7687	0
1445	52.78	0
1446	52.7813	1
1447	52.7825	0
1448	52.7838	1
1449	52.7851	0
1450	52.7889	0
1451	52.7901	1
1452	52.7914	0
1453	52.8103	0
1454	52.8116	1
1455	52.8129	1
1456	52.8141	0
1457	52.8154	2
1458	52.8166	1
1459	52.8179	0
1460	52.8204	0
1461	52.8217	1
1462	52.823	0
1463	52.8242	0
1464	52.8255	1
1465	52.8267	1
1466	52.828	0
1467	52.8293	1
1468	52.8305	1
1469	52.8318	0
1470	52.8419	0
1471	52.8432	2
1472	52.8444	0
1473	52.8457	2
1474	52.847	0
1475	52.8482	0
1476	52.8495	1
1477	52.8508	1
1478	52.852	1
1479	52.8533	1
1480	52.8545	0
1481	52.8558	0
1482	52.8571	1
1483	52.8583	0
1484	52.8697	0
1485	52.871	1
1486	52.8722	0
1487	52.8786	0
1488	52.8798	1
1489	52.8811	0
1490	52.8849	0
1491	52.8861	1
1492	52.8874	0
1493	52.8887	1
1494	52.8899	2
1495	52.8912	0
1496	52.8937	0
1497	52.895	1
1498	52.8963	1
1499	52.8975	0
1500	52.8988	0
1501	52.9	1
1502	52.9013	0
1503	52.9051	0
1504	52.9064	1
1505	52.9076	0
1506	52.9089	1
1507	52.9102	0
1508	52.9152	0
1509	52.9165	1
1510	52.9177	0
1511	52.919	1
1512	52.9203	0
1513	52.9304	0
1514	52.9317	1
1515	52.9329	0
1516	52.9342	1
1517	52.9354	0
1518	52.9367	1
1519	52.938	1
1520	52.9392	0
1521	52.9443	0
1522	52.9456	1
1523	52.9468	0
1524	52.9481	1
1525	52.9494	0
1526	52.9506	1
1527	52.9519	1
1528	52.9532	2
1529	52.9544	0
1530	52.9671	0
1531	52.9683	1
1532	52.9696	0
1533	52.9734	0
1534	52.9747	1
1535	52.9759	4
1536	52.9772	0
1537	52.9784	0
1538	52.9797	1
1539	52.981	0
1540	52.9898	0
1541	52.9911	1
1542	52.9924	0
1543	52.9936	0
1544	52.9949	1
1545	52.9962	0
1546	52.9974	1
1547	52.9987	1
1548	53	0
1549	53.0025	0
1550	53.0038	1
1551	53.005	1
1552	53.0063	0
1553	53.0101	0
1554	53.0113	1
1555	53.0126	0
1556	53.0189	0
1557	53.0202	1
1558	53.0215	1
1559	53.0227	0
1560	53.0291	0
1561	53.0303	1
1562	53.0316	0
1563	53.0329	0
1564	53.0341	1
1565	53.0354	1
1566	53.0367	0
1567	53.0443	0
1568	53.0455	2
1569	53.0468	0
1570	53.0582	0
1571	53.0594	1
1572	53.0607	1
1573	53.062	0
1574	53.067	0
1575	53.0683	1
1576	53.0696	1
1577	53.0708	0
1578	53.0759	0
1579	53.0772	2
1580	53.0784	0
1581	53.0797	2
1582	53.081	0
1583	53.0822	1
1584	53.0835	0
1585	53.0873	0
1586	53.0886	1
1587	53.0898	0
1588	53.0974	0
1589	53.0987	1
1590	53.1	0
1591	53.1012	2
1592	53.1025	0
1593	53.1139	0
1594	53.1152	1
1595	53.1164	0
1596	53.1253	0
1597	53.1266	2
1598	53.1278	0
1599	53.1291	1
1600	53.1304	0
1601	53.1392	0
1602	53.1405	2
1603	53.1418	0
1604	53.1443	0
1605	53.1456	1
1606	53.1468	0
1607	53.1481	0
1608	53.1494	1
1609	53.1506	1
1610	53.1519	0
1611	53.162	0
1612	53.1633	1
1613	53.1646	0
1614	53.1849	0
1615	53.1861	1
1616	53.1874	0
1617	53.1925	0
1618	53.1937	1
1619	53.195	1
1620	53.1963	0
1621	53.2051	0
1622	53.2064	1
1623	53.2077	0
1624	53.2102	0
1625	53.2115	1
1626	53.2127	1
1627	53.214	0
1628	53.2153	0
1629	53.2166	1
1630	53.2178	3
1631	53.2191	0
1632	53.2204	0
1633	53.2216	1
1634	53.2229	0
1635	53.2267	0
1636	53.228	2
1637	53.2292	0
1638	53.233	0
1639	53.2343	2
1640	53.2356	1
1641	53.2368	0
1642	53.2381	0
1643	53.2394	1
1644	53.2406	0
1645	53.2419	1
1646	53.2432	0
1647	53.2445	0
1648	53.2457	1
1649	53.247	0
1650	53.2508	0
1651	53.2521	4
1652	53.2533	0
1653	53.2584	0
1654	53.2597	1
1655	53.2609	0
1656	53.2635	0
1657	53.2647	2
1658	53.266	0
1659	53.2698	0
1660	53.2711	1
1661	53.2724	0
1662	53.2825	0
1663	53.2838	1
1664	53.285	1
1665	53.2863	1
1666	53.2876	1
1667	53.2889	0
1668	53.2901	1
1669	53.2914	0
1670	53.2965	0
1671	53.2977	1
1672	53.299	0
1673	53.3003	1
1674	53.3015	1
1675	53.3028	0
1676	53.3155	0
1677	53.3168	1
1678	53.318	0
1679	53.3193	0
1680	53.3206	2
1681	53.3218	0
1682	53.3244	0
1683	53.3257	2
1684	53.3269	0
1685	53.3282	1
1686	53.3295	0
1687	53.332	0
1688	53.3333	2
1689	53.3345	0
1690	53.3358	0
1691	53.3371	1
1692	53.3383	1
1693	53.3396	0
1694	53.3422	0
1695	53.3434	1
1696	53.3447	1
1697	53.346	1
1698	53.3472	2
1699	53.3485	2
1700	53.3498	1
1701	53.351	0
1702	53.3523	0
1703	53.3536	2
1704	53.3548	0
1705	53.3599	0
1706	53.3612	1
1707	53.3625	0
1708	53.3688	0
1709	53.3701	1
1710	53.3714	0
1711	53.3777	0
1712	53.379	1
1713	53.3802	0
1714	53.3815	1
1715	53.3828	0
1716	53.3968	0
1717	53.398	1
1718	53.3993	0
1719	53.4006	1
1720	53.4018	0
1721	53.4031	1
1722	53.4044	0
1723	53.4069	0
1724	53.4082	1
1725	53.4095	0
1726	53.412	0
1727	53.4133	1
1728	53.4145	0
1729	53.4196	0
1730	53.4209	1
1731	53.4222	0
1732	53.4374	0
1733	53.4387	1
1734	53.4399	0
1735	53.4412	0
1736	53.4425	1
1737	53.4438	0
1738	53.4476	0
1739	53.4488	1
1740	53.4501	0
1741	53.4514	0
1742	53.4526	1
1743	53.4539	0
1744	53.4692	0
1745	53.4704	1
1746	53.4717	0
1747	53.4768	0
1748	53.4781	1
1749	53.4793	0
1750	53.4806	1
1751	53.4819	2
1752	53.4832	0
1753	53.4908	0
1754	53.4921	2
1755	53.4933	0
1756	53.5009	0
1757	53.5022	3
1758	53.5035	0
1759	53.506	0
1760	53.5073	1
1761	53.5086	0
1762	53.5124	0
1763	53.5137	1
1764	53.5149	0
1765	53.5302	0
1766	53.5315	10
1767	53.5327	14
1768	53.534	10
1769	53.5353	0
1770	53.5391	0
1771	53.5404	2
1772	53.5416	3
1773	53.5429	1
1774	53.5442	0
1775	53.5455	0
1776	53.5467	1
1777	53.548	3
1778	53.5493	1
1779	53.5505	0
1780	53.5518	0
1781	53.5531	2
1782	53.5544	2
1783	53.5556	1
1784	53.5569	7
1785	53.5582	15
1786	53.5594	16
1787	53.5607	6
1788	53.562	0
1789	53.5658	0
1790	53.5671	4
1791	53.5683	6
1792	53.5696	2
1793	53.5709	1
1794	53.5722	1
1795	53.5734	2
1796	53.5747	0
1797	53.5823	0
1798	53.5836	1
1799	53.5849	0
1800	53.5887	0
1801	53.59	1
1802	53.5913	0
1803	53.5925	1
1804	53.5938	0
1805	53.5951	0
1806	53.5963	1
1807	53.5976	0
1808	53.5989	1
1809	53.6002	0
1810	53.6014	0
1811	53.6027	1
1812	53.604	0
1813	53.6116	0
1814	53.6129	1
1815	53.6142	0
1816	53.6154	2
1817	53.6167	0
1818	53.618	1
1819	53.6192	0
1820	53.6269	0
1821	53.6282	1
1822	53.6294	0
1823	53.6307	1
1824	53.632	0
1825	53.6332	0
1826	53.6345	1
1827	53.6358	0
1828	53.6409	0
1829	53.6422	1
1830	53.6434	0
1831	53.646	0
1832	53.6472	1
1833	53.6485	0
1834	53.6549	0
1835	53.6562	1
1836	53.6574	0
1837	53.6587	1
1838	53.66	1
1839	53.6613	0
1840	53.6702	0
1841	53.6714	1
1842	53.6727	1
1843	53.674	0
1844	53.6753	0
1845	53.6765	2
1846	53.6778	0
1847	53.6816	0
1848	53.6829	1
1849	53.6842	0
1850	53.6854	1
1851	53.6867	0
1852	53.688	1
1853	53.6893	0
1854	53.6995	0
1855	53.7007	1
1856	53.702	1
1857	53.7033	0
1858	53.7046	1
1859	53.7058	0
1860	53.7084	0
1861	53.7096	1
1862	53.7109	0
1863	53.7135	0
1864	53.7147	1
1865	53.716	0
1866	53.7173	2
1867	53.7186	0
1868	53.7198	1
1869	53.7211	1
1870	53.7224	0
1871	53.7237	0
1872	53.7249	1
1873	53.7262	0
1874	53.7389	0
1875	53.7402	1
1876	53.7415	1
1877	53.7428	0
1878	53.7491	0
1879	53.7504	1
1880	53.7517	2
1881	53.753	0
1882	53.7542	1
1883	53.7555	0
1884	53.7568	0
1885	53.7581	1
1886	53.7593	0
1887	53.7632	0
1888	53.7644	1
1889	53.7657	1
1890	53.767	0
1891	53.7695	0
1892	53.7708	1
1893	53.7721	0
1894	53.7785	0
1895	53.7797	1
1896	53.781	0
1897	53.7823	0
1898	53.7836	1
1899	53.7848	0
1900	53.7912	0
1901	53.7925	1
1902	53.7938	0
1903	53.7963	0
1904	53.7976	2
1905	53.7988	1
1906	53.8001	0
1907	53.8027	0
1908	53.8039	1
1909	53.8052	1
1910	53.8065	0
1911	53.8078	2
1912	53.809	0
1913	53.8103	0
1914	53.8116	1
1915	53.8129	0
1916	53.8154	0
1917	53.8167	1
1918	53.818	1
1919	53.8192	0
1920	53.8205	0
1921	53.8218	2
1922	53.8231	0
1923	53.8269	0
1924	53.8282	1
1925	53.8295	2
1926	53.8307	0
1927	53.832	3
1928	53.8333	10
1929	53.8346	9
1930	53.8358	0
1931	53.8435	0
1932	53.8448	2
1933	53.846	1
1934	53.8473	1
1935	53.8486	2
1936	53.8499	0
1937	53.8524	0
1938	53.8537	1
1939	53.855	1
1940	53.8562	0
1941	53.8575	2
1942	53.8588	1
1943	53.8601	0
1944	53.8613	0
1945	53.8626	1
1946	53.8639	1
1947	53.8652	0
1948	53.8664	1
1949	53.8677	0
1950	53.8703	0
1951	53.8715	3
1952	53.8728	0
1953	53.8741	1
1954	53.8754	1
1955	53.8766	1
1956	53.8779	0
1957	53.8792	2
1958	53.8805	1
1959	53.8817	0
1960	53.8881	0
1961	53.8894	1
1962	53.8907	0
1963	53.8932	0
1964	53.8945	1
1965	53.8958	0
1966	53.8996	0
1967	53.9009	1
1968	53.9022	1
1969	53.9034	2
1970	53.9047	1
1971	53.906	0
1972	53.9124	0
1973	53.9136	1
1974	53.9149	0
1975	53.9162	0
1976	53.9175	1
1977	53.9188	0
1978	53.9213	0
1979	53.9226	1
1980	53.9239	0
1981	53.9251	0
1982	53.9264	1
1983	53.9277	1
1984	53.929	0
1985	53.9315	0
1986	53.9328	1
1987	53.9341	1
1988	53.9353	0
1989	53.9379	0
1990	53.9392	1
1991	53.9405	2
1992	53.9417	0
1993	53.943	1
1994	53.9443	0
1995	53.9519	0
1996	53.9532	2
1997	53.9545	2
[truncated: 269,717+ more rows]

## Sheet: Figure 2A under
#"-ESI Product Ion (rt: 2.067 min) Frag=100.0V CID@10.0 (340.9489[z=2] -> **) 18O12 IP6 01.d "
#Point	X(Thomsons)	Y(Counts)
0	49.9932	0
1	49.9993	0
2	50.0006	1
3	50.0018	0
4	50.0079	0
5	50.0092	1
6	50.0104	0
7	50.0116	1
8	50.0128	0
9	50.0165	0
10	50.0178	1
11	50.019	0
12	50.0202	0
13	50.0215	1
14	50.0227	0
15	50.0251	0
16	50.0264	1
17	50.0276	0
18	50.0288	1
19	50.0301	0
20	50.0313	0
21	50.0325	2
22	50.0337	1
23	50.035	0
24	50.0362	1
25	50.0374	0
26	50.0387	0
27	50.0399	1
28	50.0411	2
29	50.0424	0
30	50.0436	0
31	50.0448	1
32	50.046	0
33	50.051	0
34	50.0522	2
35	50.0534	1
36	50.0547	2
37	50.0559	0
38	50.0608	0
39	50.062	1
40	50.0633	0
41	50.0645	0
42	50.0657	1
43	50.0669	0
44	50.0706	0
45	50.0719	1
46	50.0731	0
47	50.0743	0
48	50.0756	1
49	50.0768	1
50	50.078	0
51	50.0965	0
52	50.0977	1
53	50.0989	12
54	50.1002	17
55	50.1014	6
56	50.1026	0
57	50.1125	0
58	50.1137	1
59	50.1149	1
60	50.1162	0
61	50.1174	1
62	50.1186	0
63	50.1198	1
64	50.1211	1
65	50.1223	1
66	50.1235	0
67	50.126	0
68	50.1272	1
69	50.1285	0
70	50.1297	0
71	50.1309	1
72	50.1322	0
73	50.1395	0
74	50.1408	1
75	50.142	2
76	50.1432	1
77	50.1445	0
78	50.1518	0
79	50.1531	1
80	50.1543	2
81	50.1555	0
82	50.1568	1
83	50.158	1
84	50.1592	0
85	50.1617	0
86	50.1629	1
87	50.1642	0
88	50.1777	0
89	50.1789	1
90	50.1802	0
91	50.1851	0
92	50.1863	1
93	50.1875	0
94	50.1888	0
95	50.19	1
96	50.1912	0
97	50.1962	0
98	50.1974	1
99	50.1986	0
100	50.2011	0
101	50.2023	1
102	50.2036	1
103	50.2048	1
104	50.206	0
105	50.2109	0
106	50.2122	1
107	50.2134	1
108	50.2146	0
109	50.2159	0
110	50.2171	1
111	50.2183	0
112	50.2343	0
113	50.2356	1
114	50.2368	2
115	50.238	0
116	50.2393	3
117	50.2405	0
118	50.2417	2
119	50.243	0
120	50.2541	0
121	50.2553	2
122	50.2565	0
123	50.2615	0
124	50.2627	2
125	50.2639	0
126	50.2651	1
127	50.2664	0
128	50.2676	0
129	50.2688	1
130	50.2701	1
131	50.2713	0
132	50.2725	0
133	50.2738	1
134	50.275	0
135	50.2861	0
136	50.2873	1
137	50.2886	0
138	50.2898	1
139	50.291	0
140	50.2923	1
141	50.2935	0
142	50.3058	0
143	50.3071	1
144	50.3083	0
145	50.3181	0
146	50.3194	1
147	50.3206	0
148	50.3255	0
149	50.3268	1
150	50.328	1
151	50.3292	0
152	50.3502	0
153	50.3514	1
154	50.3527	2
155	50.3539	0
156	50.3588	0
157	50.3601	1
158	50.3613	0
159	50.3687	0
160	50.3699	1
161	50.3712	0
162	50.3724	0
163	50.3736	1
164	50.3749	0
165	50.3786	0
166	50.3798	2
167	50.381	1
168	50.3823	0
169	50.3847	0
170	50.386	1
171	50.3872	1
172	50.3884	0
173	50.3909	0
174	50.3922	1
175	50.3934	0
176	50.3946	0
177	50.3959	1
178	50.3971	2
179	50.3983	0
180	50.3996	1
181	50.4008	0
182	50.4094	0
183	50.4107	1
184	50.4119	0
185	50.4144	0
186	50.4156	1
187	50.4168	0
188	50.423	0
189	50.4242	1
190	50.4255	0
191	50.4304	0
192	50.4316	1
193	50.4329	0
194	50.4428	0
195	50.444	1
196	50.4452	0
197	50.4489	0
198	50.4502	1
199	50.4514	0
200	50.4563	0
201	50.4576	1
202	50.4588	0
203	50.4637	0
204	50.465	1
205	50.4662	0
206	50.4687	0
207	50.4699	1
208	50.4711	1
209	50.4724	0
210	50.4736	2
211	50.4749	1
212	50.4761	0
213	50.4823	0
214	50.4835	1
215	50.4847	0
216	50.486	0
217	50.4872	1
218	50.4884	0
219	50.4909	0
220	50.4921	1
221	50.4934	0
222	50.4946	0
223	50.4958	1
224	50.4971	0
225	50.5033	0
226	50.5045	1
227	50.5057	1
228	50.507	1
229	50.5082	0
230	50.5094	1
231	50.5107	0
232	50.5119	1
233	50.5131	1
234	50.5144	0
235	50.5206	0
236	50.5218	1
237	50.523	0
238	50.5317	0
239	50.5329	1
240	50.5341	0
241	50.5354	1
242	50.5366	0
243	50.5378	1
244	50.5391	0
245	50.5589	0
246	50.5601	1
247	50.5613	0
248	50.5626	0
249	50.5638	1
250	50.565	0
251	50.5687	0
252	50.57	1
253	50.5712	0
254	50.5762	0
255	50.5774	1
256	50.5786	0
257	50.5799	1
258	50.5811	1
259	50.5823	0
260	50.5873	0
261	50.5885	1
262	50.5898	1
263	50.591	0
264	50.5947	0
265	50.5959	1
266	50.5972	0
267	50.5984	1
268	50.5996	1
269	50.6009	0
270	50.6034	0
271	50.6046	1
272	50.6058	0
273	50.6071	0
274	50.6083	1
275	50.6095	0
276	50.6108	2
277	50.612	0
278	50.617	0
279	50.6182	1
280	50.6194	0
281	50.6231	0
282	50.6244	1
283	50.6256	0
284	50.6306	0
285	50.6318	1
286	50.633	0
287	50.6343	1
288	50.6355	2
289	50.6367	0
290	50.638	2
291	50.6392	0
292	50.6405	0
293	50.6417	1
294	50.6429	2
295	50.6442	0
296	50.6565	0
297	50.6578	1
298	50.659	0
299	50.6615	0
300	50.6627	1
301	50.664	0
302	50.6677	0
303	50.6689	1
304	50.6701	0
305	50.6763	0
306	50.6776	1
307	50.6788	0
308	50.68	1
309	50.6813	0
310	50.6875	0
311	50.6887	1
312	50.6899	1
313	50.6912	0
314	50.6924	2
315	50.6937	0
316	50.6974	0
317	50.6986	1
318	50.6998	0
319	50.7135	0
320	50.7147	1
321	50.7159	0
322	50.7184	0
323	50.7196	1
324	50.7209	1
325	50.7221	1
326	50.7234	1
327	50.7246	1
328	50.7258	0
329	50.7308	0
330	50.732	1
331	50.7333	0
332	50.7419	0
333	50.7432	1
334	50.7444	0
335	50.7456	0
336	50.7469	1
337	50.7481	2
338	50.7494	0
339	50.7531	0
340	50.7543	1
341	50.7555	0
342	50.7593	0
343	50.7605	1
344	50.7617	0
345	50.7679	0
346	50.7692	1
347	50.7704	1
348	50.7716	0
349	50.7729	0
350	50.7741	1
351	50.7754	2
352	50.7766	0
353	50.7816	0
354	50.7828	1
355	50.784	0
356	50.7853	0
357	50.7865	39
358	50.7877	48
359	50.789	32
360	50.7902	19
361	50.7915	21
362	50.7927	22
363	50.7939	15
364	50.7952	0
365	50.7964	0
366	50.7977	1
367	50.7989	0
368	50.8001	2
369	50.8014	3
370	50.8026	1
371	50.8039	4
372	50.8051	10
373	50.8063	7
374	50.8076	0
375	50.815	0
376	50.8162	1
377	50.8175	0
378	50.8187	0
379	50.82	2
380	50.8212	0
381	50.8286	0
382	50.8299	1
383	50.8311	1
384	50.8324	0
385	50.841	0
386	50.8423	1
387	50.8435	0
388	50.8485	0
389	50.8497	1
390	50.8509	1
391	50.8522	0
392	50.8559	0
393	50.8571	1
394	50.8584	0
395	50.8633	0
396	50.8646	1
397	50.8658	0
398	50.8671	0
399	50.8683	1
400	50.8695	1
401	50.8708	1
402	50.872	0
403	50.8733	1
404	50.8745	1
405	50.8757	0
406	50.8795	0
407	50.8807	1
408	50.8819	0
409	50.9005	0
410	50.9018	1
411	50.903	0
412	50.908	0
413	50.9092	1
414	50.9104	1
415	50.9117	0
416	50.9154	0
417	50.9167	1
418	50.9179	0
419	50.9191	1
420	50.9204	1
421	50.9216	0
422	50.9229	1
423	50.9241	1
424	50.9253	0
425	50.9266	1
426	50.9278	0
427	50.9303	0
428	50.9315	1
429	50.9328	0
430	50.9427	0
431	50.9439	6
432	50.9452	12
433	50.9464	8
434	50.9477	0
435	50.9489	12
436	50.9501	18
437	50.9514	13
438	50.9526	0
439	50.965	0
440	50.9663	1
441	50.9675	1
442	50.9688	0
443	50.9712	0
444	50.9725	1
445	50.9737	0
446	50.975	0
447	50.9762	1
448	50.9774	0
449	50.9836	0
450	50.9849	1
451	50.9861	0
452	50.9874	2
453	50.9886	0
454	50.9998	0
455	51.001	1
456	51.0023	1
457	51.0035	0
458	51.0134	0
459	51.0147	1
460	51.0159	0
461	51.0172	0
462	51.0184	1
463	51.0196	0
464	51.0234	0
465	51.0246	1
466	51.0258	0
467	51.0345	0
468	51.0358	1
469	51.037	0
470	51.0383	1
471	51.0395	1
472	51.0407	0
473	51.042	1
474	51.0432	0
475	51.0445	0
476	51.0457	1
477	51.047	0
478	51.0482	1
479	51.0494	0
480	51.0544	0
481	51.0557	1
482	51.0569	1
483	51.0581	0
484	51.0643	0
485	51.0656	1
486	51.0668	0
487	51.0693	0
488	51.0706	1
489	51.0718	0
490	51.083	0
491	51.0842	1
492	51.0855	0
493	51.0867	1
494	51.0879	1
495	51.0892	0
496	51.0904	0
497	51.0917	1
498	51.0929	0
499	51.0954	0
500	51.0966	1
501	51.0979	0
502	51.1165	0
503	51.1178	1
504	51.119	0
505	51.1203	1
506	51.1215	0
507	51.1227	1
508	51.124	1
509	51.1252	0
510	51.1265	1
511	51.1277	0
512	51.129	2
513	51.1302	1
514	51.1314	1
515	51.1327	0
516	51.1339	2
517	51.1352	0
518	51.1389	0
519	51.1401	2
520	51.1414	5
521	51.1426	1
522	51.1439	0
523	51.1464	0
524	51.1476	2
525	51.1488	1
526	51.1501	0
527	51.1538	0
528	51.1551	1
529	51.1563	0
530	51.17	0
531	51.1712	1
532	51.1725	0
533	51.1737	1
534	51.1749	1
535	51.1762	1
536	51.1774	0
537	51.1799	0
538	51.1812	2
539	51.1824	0
540	51.1861	0
541	51.1874	1
542	51.1886	0
543	51.1924	0
544	51.1936	1
545	51.1948	0
546	51.1961	0
547	51.1973	1
548	51.1986	0
549	51.1998	2
550	51.2011	1
551	51.2023	1
552	51.2035	0
553	51.2048	3
554	51.206	2
555	51.2073	0
556	51.211	0
557	51.2123	1
558	51.2135	0
559	51.2172	0
560	51.2185	1
561	51.2197	1
562	51.221	0
563	51.2222	1
564	51.2234	0
565	51.2259	0
566	51.2272	1
567	51.2284	0
568	51.2297	2
569	51.2309	0
570	51.2322	1
571	51.2334	0
572	51.2346	1
573	51.2359	1
574	51.2371	0
575	51.2384	0
576	51.2396	1
577	51.2409	0
578	51.2421	0
579	51.2434	1
580	51.2446	0
581	51.2496	0
582	51.2508	1
583	51.2521	0
584	51.257	0
585	51.2583	1
586	51.2595	1
587	51.2608	0
588	51.262	1
589	51.2633	1
590	51.2645	0
591	51.2707	0
592	51.272	1
593	51.2732	0
594	51.2745	0
595	51.2757	2
596	51.277	0
597	51.2782	0
598	51.2794	1
599	51.2807	0
600	51.2832	0
601	51.2844	22
602	51.2857	25
603	51.2869	19
604	51.2882	0
605	51.2906	0
606	51.2919	2
607	51.2931	4
608	51.2944	1
609	51.2956	0
610	51.2994	0
611	51.3006	1
612	51.3018	2
613	51.3031	2
614	51.3043	0
615	51.3056	1
616	51.3068	0
617	51.3081	0
618	51.3093	2
619	51.3106	0
620	51.3118	0
621	51.3131	2
622	51.3143	0
623	51.3243	0
624	51.3255	1
625	51.3267	0
626	51.328	1
627	51.3292	0
628	51.3305	1
629	51.3317	0
630	51.333	1
631	51.3342	0
632	51.3429	0
633	51.3442	1
634	51.3454	1
635	51.3467	0
636	51.3616	0
637	51.3629	1
638	51.3641	0
639	51.3753	0
640	51.3766	2
641	51.3778	0
642	51.3791	0
643	51.3803	1
644	51.3816	0
645	51.3853	0
646	51.3865	1
647	51.3878	0
648	51.3953	0
649	51.3965	1
650	51.3978	0
651	51.399	0
652	51.4002	1
653	51.4015	0
654	51.4027	0
655	51.404	4
656	51.4052	0
657	51.4115	0
658	51.4127	1
659	51.414	0
660	51.4152	1
661	51.4164	0
662	51.4177	1
663	51.4189	0
664	51.4202	1
665	51.4214	0
666	51.4227	1
667	51.4239	0
668	51.4414	0
669	51.4426	1
670	51.4439	0
671	51.4476	0
672	51.4489	1
673	51.4501	0
674	51.4538	0
675	51.4551	1
676	51.4563	0
677	51.4576	0
678	51.4588	1
679	51.4601	0
680	51.4613	2
681	51.4626	0
682	51.4638	1
683	51.4651	0
684	51.4725	0
685	51.4738	1
686	51.475	0
687	51.4788	0
688	51.48	3
689	51.4813	0
690	51.4838	0
691	51.485	1
692	51.4863	0
693	51.5037	0
694	51.505	1
695	51.5062	0
696	51.5174	0
697	51.5187	1
698	51.5199	0
699	51.5212	1
700	51.5224	0
701	51.5299	0
702	51.5312	1
703	51.5324	1
704	51.5337	0
705	51.5349	2
706	51.5362	0
707	51.5399	0
708	51.5411	1
709	51.5424	0
710	51.5449	0
711	51.5461	1
712	51.5474	0
713	51.5574	0
714	51.5586	3
715	51.5599	0
716	51.5611	1
717	51.5624	0
718	51.5636	0
719	51.5649	1
720	51.5661	0
721	51.5711	0
722	51.5723	1
723	51.5736	0
724	51.5861	0
725	51.5873	1
726	51.5886	0
727	51.5898	3
728	51.5911	0
729	51.5973	0
730	51.5986	1
731	51.5998	0
732	51.6048	0
733	51.6061	1
734	51.6073	0
735	51.621	0
736	51.6223	1
737	51.6235	0
738	51.6248	1
739	51.626	1
740	51.6273	0
741	51.6385	0
742	51.6398	3
743	51.641	0
744	51.6498	0
745	51.651	1
746	51.6523	0
747	51.6573	0
748	51.6585	1
749	51.6598	0
750	51.6673	0
751	51.6685	1
752	51.6698	0
753	51.6723	0
754	51.6735	1
755	51.6748	0
756	51.6797	0
757	51.681	1
758	51.6822	1
759	51.6835	2
760	51.6847	0
761	51.6935	0
762	51.6947	1
763	51.696	0
764	51.6985	0
765	51.6997	1
766	51.701	0
767	51.7035	0
768	51.7047	1
769	51.706	0
770	51.7072	0
771	51.7085	1
772	51.7097	1
773	51.711	1
774	51.7122	0
775	51.7135	0
776	51.7147	1
777	51.716	0
778	51.7172	0
779	51.7185	1
780	51.7197	0
781	51.721	1
782	51.7222	0
783	51.7347	0
784	51.736	1
785	51.7372	0
786	51.7422	0
787	51.7435	2
788	51.7447	0
789	51.746	1
790	51.7472	1
791	51.7485	0
792	51.7547	0
793	51.756	1
794	51.7572	0
795	51.7597	0
796	51.761	3
797	51.7622	2
798	51.7635	0
799	51.7685	0
800	51.7698	1
801	51.771	0
802	51.7723	1
803	51.7735	0
804	51.7748	1
805	51.776	0
806	51.7773	1
807	51.7785	0
808	51.7798	1
809	51.781	1
810	51.7823	0
811	51.786	0
812	51.7873	1
813	51.7885	0
814	51.7898	2
815	51.791	0
816	51.796	0
817	51.7973	1
818	51.7985	2
819	51.7998	1
820	51.801	0
821	51.8035	0
822	51.8048	1
823	51.806	0
824	51.811	0
825	51.8123	1
826	51.8135	1
827	51.8148	0
828	51.816	2
829	51.8173	0
830	51.8323	0
831	51.8336	1
832	51.8348	1
833	51.8361	0
834	51.8461	0
835	51.8473	1
836	51.8486	0
837	51.8673	0
838	51.8686	2
839	51.8698	0
840	51.8749	0
841	51.8761	1
842	51.8774	0
843	51.8799	0
844	51.8811	1
845	51.8824	0
846	51.8836	1
847	51.8849	0
848	51.8911	0
849	51.8924	1
850	51.8936	1
851	51.8949	0
852	51.8961	1
853	51.8974	1
854	51.8986	0
855	51.9049	0
856	51.9062	2
857	51.9074	0
858	51.9149	0
859	51.9162	1
860	51.9174	0
861	51.9187	1
862	51.9199	0
863	51.9237	0
864	51.9249	1
865	51.9262	1
866	51.9274	2
867	51.9287	0
868	51.9325	0
869	51.9337	1
870	51.935	0
871	51.9412	0
872	51.9425	1
873	51.9437	0
874	51.9625	0
875	51.9638	2
876	51.965	0
877	51.9738	0
878	51.975	1
879	51.9763	0
880	51.9788	0
881	51.9801	1
882	51.9813	0
883	51.9838	0
884	51.9851	1
885	51.9863	1
886	51.9876	0
887	52.0026	0
888	52.0039	1
889	52.0051	0
890	52.0139	0
891	52.0152	1
892	52.0164	0
893	52.0289	0
894	52.0302	1
895	52.0315	0
896	52.0377	0
897	52.039	1
898	52.0402	3
899	52.0415	0
900	52.044	0
901	52.0452	1
902	52.0465	1
903	52.0478	0
904	52.049	0
905	52.0503	1
906	52.0515	0
907	52.0528	0
908	52.054	1
909	52.0553	1
910	52.0565	0
911	52.0578	0
912	52.059	1
913	52.0603	3
914	52.0615	0
915	52.0628	0
916	52.0641	1
917	52.0653	0
918	52.0716	0
919	52.0728	1
920	52.0741	0
921	52.0791	0
922	52.0804	6
923	52.0816	5
924	52.0829	0
925	52.0879	0
926	52.0891	1
927	52.0904	0
928	52.0929	0
929	52.0942	1
930	52.0954	1
931	52.0967	0
932	52.1029	0
933	52.1042	1
934	52.1054	0
935	52.1067	0
936	52.108	1
937	52.1092	0
938	52.1192	0
939	52.1205	1
940	52.1218	0
941	52.123	0
942	52.1243	1
943	52.1255	3
944	52.1268	0
945	52.128	1
946	52.1293	1
947	52.1305	0
948	52.1443	0
949	52.1456	1
950	52.1469	0
951	52.1481	1
952	52.1494	0
953	52.1506	0
954	52.1519	1
955	52.1531	0
956	52.1544	1
957	52.1556	0
958	52.1594	0
959	52.1607	1
960	52.1619	1
961	52.1632	0
962	52.1644	0
963	52.1657	1
964	52.1669	0
965	52.1682	2
966	52.1695	0
967	52.182	0
968	52.1833	3
969	52.1845	0
970	52.1883	0
971	52.1895	1
972	52.1908	0
973	52.1921	2
974	52.1933	0
975	52.1958	0
976	52.1971	1
977	52.1983	0
978	52.2046	0
979	52.2059	1
980	52.2071	1
981	52.2084	0
982	52.2121	0
983	52.2134	1
984	52.2147	0
985	52.226	0
986	52.2272	1
987	52.2285	0
988	52.2322	0
989	52.2335	1
990	52.2348	0
991	52.2599	0
992	52.2611	1
993	52.2624	0
994	52.2637	0
995	52.2649	1
996	52.2662	0
997	52.2674	1
998	52.2687	1
999	52.2699	0
1000	52.2712	0
1001	52.2724	22
1002	52.2737	22
1003	52.275	15
1004	52.2762	11
1005	52.2775	12
1006	52.2787	12
1007	52.28	4
1008	52.2812	0
1009	52.2863	0
1010	52.2875	2
1011	52.2888	3
1012	52.29	0
1013	52.2976	0
1014	52.2988	1
1015	52.3001	1
1016	52.3014	0
1017	52.3026	0
1018	52.3039	2
1019	52.3051	2
1020	52.3064	1
1021	52.3076	0
1022	52.3089	1
1023	52.3102	0
1024	52.3127	0
1025	52.3139	1
1026	52.3152	0
1027	52.3164	0
1028	52.3177	1
1029	52.319	0
1030	52.3227	0
1031	52.324	1
1032	52.3252	0
1033	52.3265	0
1034	52.3278	2
1035	52.329	0
1036	52.3303	0
1037	52.3315	1
1038	52.3328	0
1039	52.3428	0
1040	52.3441	1
1041	52.3454	1
1042	52.3466	1
1043	52.3479	0
1044	52.3491	0
1045	52.3504	1
1046	52.3516	0
1047	52.3529	0
1048	52.3542	2
1049	52.3554	0
1050	52.3617	0
1051	52.363	2
1052	52.3642	1
1053	52.3655	1
1054	52.3667	0
1055	52.3705	0
1056	52.3718	1
1057	52.373	1
1058	52.3743	0
1059	52.3768	0
1060	52.3781	1
1061	52.3793	0
1062	52.3894	0
1063	52.3906	3
1064	52.3919	0
1065	52.3982	0
1066	52.3994	1
1067	52.4007	0
1068	52.4183	0
1069	52.4196	1
1070	52.4208	0
1071	52.4359	0
1072	52.4372	1
1073	52.4385	0
1074	52.4422	0
1075	52.4435	1
1076	52.4447	0
1077	52.446	0
1078	52.4473	2
1079	52.4485	0
1080	52.4548	0
1081	52.4561	2
1082	52.4573	0
1083	52.4586	3
1084	52.4599	1
1085	52.4611	1
1086	52.4624	1
1087	52.4636	1
1088	52.4649	0
1089	52.4661	1
1090	52.4674	0
1091	52.4762	0
1092	52.4775	1
1093	52.4787	0
1094	52.48	0
1095	52.4813	1
1096	52.4825	0
1097	52.4876	0
1098	52.4888	1
1099	52.4901	0
1100	52.4926	0
1101	52.4938	1
1102	52.4951	0
1103	52.5077	0
1104	52.509	1
1105	52.5102	0
1106	52.5216	0
1107	52.5228	1
1108	52.5241	1
1109	52.5253	1
1110	52.5266	0
1111	52.5379	0
1112	52.5392	1
1113	52.5405	0
1114	52.548	0
1115	52.5493	1
1116	52.5505	0
1117	52.5556	0
1118	52.5568	3
1119	52.5581	0
1120	52.5594	0
1121	52.5606	1
1122	52.5619	0
1123	52.5657	0
1124	52.5669	48
1125	52.5682	66
1126	52.5694	53
1127	52.5707	1
1128	52.572	0
1129	52.577	0
1130	52.5783	2
1131	52.5795	0
1132	52.5808	0
1133	52.582	3
1134	52.5833	5
1135	52.5846	3
1136	52.5858	0
1137	52.5871	1
1138	52.5883	1
1139	52.5896	3
1140	52.5909	4
1141	52.5921	2
1142	52.5934	0
1143	52.6022	0
1144	52.6035	4
1145	52.6047	0
1146	52.606	1
1147	52.6072	0
1148	52.6085	0
1149	52.6098	1
1150	52.611	0
1151	52.6123	0
1152	52.6135	1
1153	52.6148	0
1154	52.6161	1
1155	52.6173	0
1156	52.6224	0
1157	52.6236	1
1158	52.6249	1
1159	52.6262	1
1160	52.6274	0
1161	52.6287	0
1162	52.6299	1
1163	52.6312	1
1164	52.6325	0
1165	52.6388	0
1166	52.64	1
1167	52.6413	0
1168	52.6514	0
1169	52.6526	1
1170	52.6539	0
1171	52.6552	0
1172	52.6564	1
1173	52.6577	0
1174	52.6615	0
1175	52.6627	1
1176	52.664	0
1177	52.6678	0
1178	52.669	1
1179	52.6703	0
1180	52.6728	0
1181	52.6741	1
1182	52.6753	1
1183	52.6766	0
1184	52.6779	1
1185	52.6791	0
1186	52.6829	0
1187	52.6842	1
1188	52.6854	1
1189	52.6867	0
1190	52.6917	0
1191	52.693	1
1192	52.6943	0
1193	52.6968	0
1194	52.6981	1
1195	52.6993	1
1196	52.7006	0
1197	52.7018	1
1198	52.7031	1
1199	52.7044	3
1200	52.7056	5
1201	52.7069	4
1202	52.7081	0
1203	52.7208	0
1204	52.722	1
1205	52.7233	0
1206	52.7246	1
1207	52.7258	2
1208	52.7271	0
1209	52.7309	0
1210	52.7321	1
1211	52.7334	0
1212	52.7435	0
1213	52.7447	1
1214	52.746	0
1215	52.7523	0
1216	52.7536	1
1217	52.7548	0
1218	52.7612	0
1219	52.7624	1
1220	52.7637	0
1221	52.7662	0
1222	52.7675	1
1223	52.7687	0
1224	52.7713	0
1225	52.7725	1
1226	52.7738	0
1227	52.775	0
1228	52.7763	1
1229	52.7776	0
1230	52.7788	0
1231	52.7801	1
1232	52.7814	0
1233	52.7826	1
1234	52.7839	0
1235	52.7902	0
1236	52.7915	1
1237	52.7927	0
1238	52.794	1
1239	52.7952	0
1240	52.7978	0
1241	52.799	1
1242	52.8003	1
1243	52.8016	0
1244	52.8028	1
1245	52.8041	1
1246	52.8054	1
1247	52.8066	0
1248	52.8104	0
1249	52.8117	1
1250	52.8129	0
1251	52.8142	1
1252	52.8155	0
1253	52.8167	0
1254	52.818	2
1255	52.8192	0
1256	52.823	0
1257	52.8243	1
1258	52.8256	1
1259	52.8268	0
1260	52.8584	0
1261	52.8597	1
1262	52.8609	0
1263	52.866	0
1264	52.8673	1
1265	52.8685	0
1266	52.8698	1
1267	52.8711	1
1268	52.8723	0
1269	52.8736	2
1270	52.8748	0
1271	52.8774	0
1272	52.8786	1
1273	52.8799	0
1274	52.89	0
1275	52.8913	2
1276	52.8925	0
1277	52.8951	0
1278	52.8963	2
1279	52.8976	0
1280	52.8989	0
1281	52.9001	1
1282	52.9014	0
1283	52.909	0
1284	52.9102	2
1285	52.9115	0
1286	52.9128	0
1287	52.914	1
1288	52.9153	0
1289	52.9191	0
1290	52.9204	1
1291	52.9216	0
1292	52.9229	1
1293	52.9241	0
1294	52.9355	0
1295	52.9368	1
1296	52.9381	1
1297	52.9393	1
1298	52.9406	0
1299	52.9456	0
1300	52.9469	1
1301	52.9482	0
1302	52.9545	0
1303	52.9558	1
1304	52.957	1
1305	52.9583	0
1306	52.9596	1
1307	52.9608	1
1308	52.9621	0
1309	52.9633	1
1310	52.9646	0
1311	52.9671	0
1312	52.9684	1
1313	52.9697	0
1314	52.9735	0
1315	52.9747	1
1316	52.976	0
1317	52.9836	0
1318	52.9849	1
1319	52.9861	0
1320	52.9924	0
1321	52.9937	1
1322	52.995	1
1323	52.9962	0
1324	53.0013	0
1325	53.0026	1
1326	53.0038	1
1327	53.0051	1
1328	53.0064	1
1329	53.0076	0
1330	53.014	0
1331	53.0152	1
1332	53.0165	1
1333	53.0178	0
1334	53.0253	0
1335	53.0266	1
1336	53.0279	0
1337	53.0393	0
1338	53.0405	1
1339	53.0418	0
1340	53.0456	0
1341	53.0469	1
1342	53.0481	1
1343	53.0494	1
1344	53.0507	0
1345	53.0621	0
1346	53.0633	1
1347	53.0646	2
1348	53.0659	0
1349	53.0684	0
1350	53.0697	2
1351	53.0709	0
1352	53.0798	0
1353	53.0811	1
1354	53.0823	0
1355	53.0836	0
1356	53.0849	2
1357	53.0861	1
1358	53.0874	0
1359	53.0886	1
1360	53.0899	50
1361	53.0912	52
1362	53.0924	36
1363	53.0937	0
1364	53.095	16
1365	53.0962	23
1366	53.0975	20
1367	53.0988	0
1368	53.1051	0
1369	53.1064	7
1370	53.1076	8
1371	53.1089	1
1372	53.1102	1
1373	53.1114	1
1374	53.1127	0
1375	53.114	0
1376	53.1152	1
1377	53.1165	0
1378	53.1178	1
1379	53.119	2
1380	53.1203	0
1381	53.1216	12
1382	53.1228	14
1383	53.1241	6
1384	53.1254	0
1385	53.1266	4
1386	53.1279	5
1387	53.1292	1
1388	53.1304	2
1389	53.1317	3
1390	53.133	3
1391	53.1342	0
1392	53.1355	0
1393	53.1368	1
1394	53.1381	1
1395	53.1393	0
1396	53.1419	0
1397	53.1431	1
1398	53.1444	2
1399	53.1457	7
1400	53.1469	3
1401	53.1482	1
1402	53.1495	1
1403	53.1507	0
1404	53.1634	0
1405	53.1647	2
1406	53.1659	0
1407	53.1786	0
1408	53.1799	1
1409	53.1811	1
1410	53.1824	0
1411	53.1837	1
1412	53.1849	0
1413	53.1913	0
1414	53.1925	1
1415	53.1938	2
1416	53.1951	1
1417	53.1963	0
1418	53.2014	0
1419	53.2027	1
1420	53.204	0
1421	53.2052	2
1422	53.2065	0
1423	53.2141	0
1424	53.2154	1
1425	53.2166	0
1426	53.2179	1
1427	53.2192	0
1428	53.2217	0
1429	53.223	1
1430	53.2242	0
1431	53.2268	0
1432	53.228	2
1433	53.2293	0
1434	53.2369	0
1435	53.2382	1
1436	53.2395	0
1437	53.2407	1
1438	53.242	4
1439	53.2433	1
1440	53.2445	0
1441	53.2686	0
1442	53.2699	3
1443	53.2712	0
1444	53.2724	0
1445	53.2737	2
1446	53.275	0
1447	53.28	0
1448	53.2813	1
1449	53.2826	0
1450	53.2839	0
1451	53.2851	1
1452	53.2864	1
1453	53.2877	0
1454	53.2889	1
1455	53.2902	0
1456	53.2965	0
1457	53.2978	1
1458	53.2991	0
1459	53.3029	0
1460	53.3042	1
1461	53.3054	0
1462	53.3105	0
1463	53.3118	1
1464	53.313	0
1465	53.3143	0
1466	53.3156	1
1467	53.3168	0
1468	53.3181	0
1469	53.3194	1
1470	53.3207	1
1471	53.3219	0
1472	53.3232	0
1473	53.3245	1
1474	53.3257	0
1475	53.327	0
1476	53.3283	1
1477	53.3295	1
1478	53.3308	1
1479	53.3321	0
1480	53.3372	0
1481	53.3384	1
1482	53.3397	0
1483	53.3422	0
1484	53.3435	1
1485	53.3448	1
1486	53.346	1
1487	53.3473	1
1488	53.3486	0
1489	53.3498	1
1490	53.3511	0
1491	53.3625	0
1492	53.3638	1
1493	53.3651	0
1494	53.3664	0
1495	53.3676	1
1496	53.3689	0
1497	53.3702	0
1498	53.3714	1
1499	53.3727	0
1500	53.374	0
1501	53.3752	1
1502	53.3765	0
1503	53.3778	0
1504	53.3791	1
1505	53.3803	0
1506	53.3918	0
1507	53.393	1
1508	53.3943	0
1509	53.3994	0
1510	53.4006	1
1511	53.4019	1
1512	53.4032	0
1513	53.426	0
1514	53.4273	2
1515	53.4286	0
1516	53.4299	1
1517	53.4311	0
1518	53.4362	0
1519	53.4375	1
1520	53.4388	0
1521	53.4451	0
1522	53.4464	1
1523	53.4476	0
1524	53.4489	1
1525	53.4502	1
1526	53.4515	0
1527	53.4578	0
1528	53.4591	1
1529	53.4604	0
1530	53.4654	0
1531	53.4667	1
1532	53.468	0
1533	53.4756	0
1534	53.4769	1
1535	53.4781	0
1536	53.5125	0
1537	53.5137	1
1538	53.515	0
1539	53.5214	0
1540	53.5226	3
1541	53.5239	2
1542	53.5252	0
1543	53.5303	0
1544	53.5315	1
1545	53.5328	0
1546	53.5379	0
1547	53.5392	1
1548	53.5404	0
1549	53.5417	0
1550	53.543	1
1551	53.5443	0
1552	53.5481	0
1553	53.5493	1
1554	53.5506	0
1555	53.5557	0
1556	53.557	3
1557	53.5583	0
1558	53.5595	1
1559	53.5608	2
1560	53.5621	0
1561	53.5633	1
1562	53.5646	0
1563	53.5773	0
1564	53.5786	1
1565	53.5799	0
1566	53.5824	0
1567	53.5837	1
1568	53.585	0
1569	53.5862	0
1570	53.5875	1
1571	53.5888	0
1572	53.5901	0
1573	53.5913	2
1574	53.5926	0
1575	53.5939	1
1576	53.5951	0
1577	53.5964	2
1578	53.5977	0
1579	53.6015	0
1580	53.6028	1
1581	53.6041	0
1582	53.6091	0
1583	53.6104	1
1584	53.6117	0
1585	53.6142	0
1586	53.6155	1
1587	53.6168	1
1588	53.6181	1
1589	53.6193	1
1590	53.6206	0
1591	53.6371	0
1592	53.6384	1
1593	53.6397	0
1594	53.6562	0
1595	53.6575	1
1596	53.6588	1
1597	53.6601	1
1598	53.6613	1
1599	53.6626	0
1600	53.6639	0
1601	53.6652	1
1602	53.6664	0
1603	53.6753	0
1604	53.6766	1
1605	53.6779	0
1606	53.6817	0
1607	53.683	1
1608	53.6843	0
1609	53.7072	0
1610	53.7085	1
1611	53.7097	0
1612	53.7237	0
1613	53.725	1
1614	53.7263	2
1615	53.7276	1
1616	53.7288	1
1617	53.7301	0
1618	53.7365	0
1619	53.7378	1
1620	53.739	0
1621	53.7518	0
1622	53.753	1
1623	53.7543	1
1624	53.7556	0
1625	53.762	0
1626	53.7632	1
1627	53.7645	0
1628	53.7671	0
1629	53.7683	2
1630	53.7696	0
1631	53.7709	1
1632	53.7722	1
1633	53.7734	0
1634	53.7811	0
1635	53.7824	2
1636	53.7836	1
1637	53.7849	0
1638	53.7862	0
1639	53.7875	1
1640	53.7887	0
1641	53.79	1
1642	53.7913	0
1643	53.7938	0
1644	53.7951	1
1645	53.7964	1
1646	53.7977	0
1647	53.827	0
1648	53.8283	1
1649	53.8295	0
1650	53.8308	1
1651	53.8321	1
1652	53.8334	1
1653	53.8346	0
1654	53.8359	0
1655	53.8372	2
1656	53.8385	3
1657	53.8397	1
1658	53.841	2
1659	53.8423	0
1660	53.8461	0
1661	53.8474	1
1662	53.8487	1
1663	53.8499	0
1664	53.8512	1
1665	53.8525	0
1666	53.8538	1
1667	53.855	0
1668	53.8563	0
1669	53.8576	1
1670	53.8589	0
1671	53.8601	0
1672	53.8614	1
1673	53.8627	0
1674	53.8729	0
1675	53.8742	1
1676	53.8754	1
1677	53.8767	0
1678	53.878	1
1679	53.8793	0
1680	53.8806	1
1681	53.8818	0
1682	53.8831	0
1683	53.8844	1
1684	53.8857	0
1685	53.8869	0
1686	53.8882	1
1687	53.8895	0
1688	53.8933	0
1689	53.8946	1
1690	53.8959	1
1691	53.8971	0
1692	53.8984	0
1693	53.8997	1
1694	53.901	1
1695	53.9022	0
1696	53.9035	1
1697	53.9048	0
1698	53.9125	0
1699	53.9137	1
1700	53.915	0
1701	53.9176	0
1702	53.9188	1
1703	53.9201	0
1704	53.9214	0
1705	53.9227	1
1706	53.9239	0
1707	53.9252	1
1708	53.9265	1
1709	53.9278	0
1710	53.9418	0
1711	53.9431	1
1712	53.9444	2
1713	53.9456	1
1714	53.9469	0
1715	53.9482	0
1716	53.9495	1
1717	53.9507	0
1718	53.9584	0
1719	53.9597	1
1720	53.961	1
1721	53.9622	0
1722	53.9661	0
1723	53.9673	1
1724	53.9686	0
1725	53.9801	0
1726	53.9814	1
1727	53.9827	0
1728	53.9903	0
1729	53.9916	1
1730	53.9929	0
1731	53.9954	0
1732	53.9967	1
1733	53.998	1
1734	53.9993	0
1735	54.0069	0
1736	54.0082	1
1737	54.0095	0
1738	54.012	0
1739	54.0133	1
1740	54.0146	0
1741	54.0338	0
1742	54.035	1
1743	54.0363	0
1744	54.0389	0
1745	54.0401	1
1746	54.0414	1
1747	54.0427	0
1748	54.0453	0
1749	54.0465	1
1750	54.0478	0
1751	54.0504	0
1752	54.0516	1
1753	54.0529	1
1754	54.0542	0
1755	54.0555	1
1756	54.0568	0
1757	54.0631	0
1758	54.0644	1
1759	54.0657	0
1760	54.067	1
1761	54.0683	0
1762	54.0721	0
1763	54.0734	1
1764	54.0746	1
1765	54.0759	0
1766	54.0772	1
1767	54.0785	1
1768	54.0798	0
1769	54.0925	0
1770	54.0938	1
1771	54.0951	0
1772	54.0977	0
1773	54.0989	1
1774	54.1002	0
1775	54.1053	0
1776	54.1066	1
1777	54.1079	0
1778	54.1092	1
1779	54.1104	0
1780	54.1207	0
1781	54.122	2
1782	54.1232	0
1783	54.1283	0
1784	54.1296	1
1785	54.1309	0
1786	54.136	0
1787	54.1373	1
1788	54.1386	0
1789	54.1399	1
1790	54.1411	0
1791	54.1424	0
1792	54.1437	1
1793	54.145	0
1794	54.1462	0
1795	54.1475	1
1796	54.1488	0
1797	54.1539	0
1798	54.1552	3
1799	54.1565	0
1800	54.1578	2
1801	54.159	0
1802	54.1629	0
1803	54.1642	1
1804	54.1654	0
1805	54.1859	0
1806	54.1872	1
1807	54.1885	0
1808	54.1987	0
1809	54.2	1
1810	54.2013	0
1811	54.2025	1
1812	54.2038	0
1813	54.2192	0
1814	54.2205	1
1815	54.2217	0
1816	54.2256	0
1817	54.2269	1
1818	54.2281	0
1819	54.2294	0
1820	54.2307	1
1821	54.232	0
1822	54.2333	1
1823	54.2345	0
1824	54.2384	0
1825	54.2397	1
1826	54.2409	0
1827	54.2435	0
1828	54.2448	1
1829	54.2461	0
1830	54.2691	0
1831	54.2704	1
1832	54.2717	0
1833	54.2755	0
1834	54.2768	1
1835	54.2781	0
1836	54.2947	0
1837	54.296	1
1838	54.2973	10
1839	54.2986	11
1840	54.2998	10
1841	54.3011	0
1842	54.3024	1
1843	54.3037	3
1844	54.305	5
1845	54.3062	3
1846	54.3075	0
1847	54.3088	0
1848	54.3101	1
1849	54.3114	0
1850	54.3126	1
1851	54.3139	0
1852	54.3178	0
1853	54.319	1
1854	54.3203	0
1855	54.3319	0
1856	54.3331	1
1857	54.3344	0
1858	54.3357	1
1859	54.337	0
1860	54.3383	1
1861	54.3395	0
1862	54.3472	0
1863	54.3485	1
1864	54.3498	2
1865	54.3511	1
1866	54.3524	0
1867	54.3613	0
1868	54.3626	1
1869	54.3639	0
1870	54.3805	0
1871	54.3818	1
1872	54.3831	1
1873	54.3844	0
1874	54.3921	0
1875	54.3934	1
1876	54.3946	1
1877	54.3959	0
1878	54.4177	0
1879	54.419	1
1880	54.4203	0
1881	54.4216	1
1882	54.4229	0
1883	54.4241	0
1884	54.4254	1
1885	54.4267	0
1886	54.4318	0
1887	54.4331	1
1888	54.4344	0
1889	54.4498	0
1890	54.4511	1
1891	54.4523	2
1892	54.4536	0
1893	54.4729	0
1894	54.4742	1
1895	54.4754	0
1896	54.4806	0
1897	54.4819	1
1898	54.4831	0
1899	54.4908	0
1900	54.4921	1
1901	54.4934	0
1902	54.496	0
1903	54.4972	1
1904	54.4985	0
1905	54.5037	0
1906	54.5049	1
1907	54.5062	0
1908	54.5075	1
1909	54.5088	0
1910	54.5101	1
1911	54.5114	0
1912	54.5255	0
1913	54.5268	1
1914	54.528	0
1915	54.5293	1
1916	54.5306	0
1917	54.5319	0
1918	54.5332	1
1919	54.5345	0
1920	54.5396	0
1921	54.5409	1
1922	54.5422	0
1923	54.5447	0
1924	54.546	1
1925	54.5473	0
1926	54.555	0
1927	54.5563	1
1928	54.5576	0
1929	54.5589	0
1930	54.5601	1
1931	54.5614	1
1932	54.5627	1
1933	54.564	0
1934	54.5768	0
1935	54.5781	2
1936	54.5794	0
1937	54.5935	0
1938	54.5948	1
1939	54.5961	0
1940	54.6051	0
1941	54.6064	1
1942	54.6077	0
1943	54.6166	0
1944	54.6179	1
1945	54.6192	0
1946	54.6231	0
1947	54.6243	1
1948	54.6256	0
1949	54.6372	0
1950	54.6385	1
1951	54.6398	0
1952	54.6436	0
1953	54.6449	1
1954	54.6462	0
1955	54.6475	0
1956	54.6488	1
1957	54.65	0
1958	54.6513	1
1959	54.6526	0
1960	54.659	0
1961	54.6603	1
1962	54.6616	1
1963	54.6629	0
1964	54.6642	2
1965	54.6655	1
1966	54.6667	2
1967	54.668	0
1968	54.6719	0
1969	54.6732	1
1970	54.6745	0
1971	54.6822	0
1972	54.6835	1
1973	54.6847	1
1974	54.686	0
1975	54.6912	0
1976	54.6925	1
1977	54.6937	0
1978	54.7002	0
1979	54.7015	1
1980	54.7027	1
1981	54.704	0
1982	54.7092	0
1983	54.7105	1
1984	54.7117	1
1985	54.713	0
1986	54.7143	0
1987	54.7156	1
1988	54.7169	0
1989	54.7233	0
1990	54.7246	1
1991	54.7259	0
1992	54.7362	0
1993	54.7375	1
1994	54.7387	0
1995	54.7426	0
1996	54.7439	1
1997	54.7452	0
[truncated: 223,116+ more rows]

## Sheet: Figure 2B
	[M-HPO3-H]-/[M-HPO3-H3PO4-H]-
	n=1	n=2	n=3
3 eV	1.72754	1.77223	1.52423
5 eV	1.87651	1.79713	1.75126
10 eV	1.31453	1.19978	1.35308
20 eV	0.0933679	0.0911183	0.0948909

## Sheet: Figure 2C
	Pathway A			Pathway B
	n=1	n=2	n=3	n=1	n=2	n=3
3 eV	27.6181	35.9045	27.7535	72.3819	64.0955	72.2465
5 eV	25.8866	33.1929	31.0853	74.1134	66.8071	68.9147
10 eV	34.8543	35.4462	33.4727	65.1457	64.5538	66.5273
20 eV	34.2907	33.3316	36.3189	65.7093	66.6685	63.6811

## Sheet: Figure 3A_5-InsP7
#"-ESI Product Ion (rt: 2.073 min) Frag=100.0V CID@10.0 (368.9066[z=2] -> **) 5-IP7 01.d "
#Point	X(Thomsons)	Y(Counts)
0	49.9931	0
1	50.0017	0
2	50.003	1
3	50.0042	0
4	50.0066	0
5	50.0079	1
6	50.0091	0
7	50.0128	0
8	50.014	1
9	50.0153	0
10	50.0165	0
11	50.0177	1
12	50.0189	1
13	50.0202	0
14	50.0214	1
15	50.0226	0
16	50.0239	0
17	50.0251	1
18	50.0263	0
19	50.0275	1
20	50.0288	0
21	50.0312	0
22	50.0325	1
23	50.0337	2
24	50.0349	1
25	50.0362	0
26	50.0374	1
27	50.0386	0
28	50.0411	0
29	50.0423	1
30	50.0435	0
31	50.046	0
32	50.0472	1
33	50.0484	0
34	50.0546	0
35	50.0558	1
36	50.0571	0
37	50.0607	0
38	50.062	2
39	50.0632	0
40	50.0644	1
41	50.0657	0
42	50.0669	1
43	50.0681	0
44	50.0694	1
45	50.0706	0
46	50.0718	1
47	50.073	0
48	50.0767	0
49	50.078	1
50	50.0792	0
51	50.0829	0
52	50.0841	1
53	50.0853	0
54	50.0878	0
55	50.089	1
56	50.0903	0
57	50.0927	0
58	50.094	1
59	50.0952	0
60	50.0964	1
61	50.0976	0
62	50.0989	0
63	50.1001	2
64	50.1013	0
65	50.1026	0
66	50.1038	1
67	50.105	0
68	50.1063	0
69	50.1075	1
70	50.1087	2
71	50.1099	0
72	50.1112	0
73	50.1124	2
74	50.1136	1
75	50.1149	0
76	50.1173	0
77	50.1186	1
78	50.1198	1
79	50.121	0
80	50.1222	2
81	50.1235	0
82	50.1296	0
83	50.1309	1
84	50.1321	1
85	50.1333	0
86	50.1358	0
87	50.137	1
88	50.1382	0
89	50.1395	1
90	50.1407	0
91	50.1481	0
92	50.1493	1
93	50.1506	3
94	50.1518	0
95	50.1604	0
96	50.1616	1
97	50.1629	2
98	50.1641	1
99	50.1653	2
100	50.1666	0
101	50.1678	1
102	50.169	0
103	50.1715	0
104	50.1727	1
105	50.1739	0
106	50.1875	0
107	50.1887	1
108	50.19	1
109	50.1912	0
110	50.1961	0
111	50.1973	1
112	50.1986	0
113	50.1998	0
114	50.201	2
115	50.2023	0
116	50.2035	1
117	50.2047	0
118	50.206	0
119	50.2072	2
120	50.2084	0
121	50.2109	0
122	50.2121	1
123	50.2133	0
124	50.2146	1
125	50.2158	0
126	50.222	0
127	50.2232	1
128	50.2244	0
129	50.2281	0
130	50.2294	1
131	50.2306	0
132	50.2343	0
133	50.2355	1
134	50.2368	1
135	50.238	1
136	50.2392	0
137	50.2404	0
138	50.2417	1
139	50.2429	1
140	50.2441	0
141	50.2454	0
142	50.2466	1
143	50.2478	0
144	50.2491	1
145	50.2503	1
146	50.2515	0
147	50.2528	1
148	50.254	0
149	50.2565	0
150	50.2577	1
151	50.2589	0
152	50.2602	0
153	50.2614	1
154	50.2626	0
155	50.2639	1
156	50.2651	0
157	50.2663	0
158	50.2676	1
159	50.2688	0
160	50.27	1
161	50.2713	0
162	50.2737	0
163	50.275	1
164	50.2762	0
165	50.2799	0
166	50.2811	1
167	50.2823	0
168	50.2873	0
169	50.2885	1
170	50.2897	0
171	50.291	0
172	50.2922	1
173	50.2934	0
174	50.3107	0
175	50.3119	1
176	50.3132	1
177	50.3144	1
178	50.3156	0
179	50.323	0
180	50.3243	1
181	50.3255	0
182	50.328	0
183	50.3292	2
184	50.3304	0
185	50.3317	3
186	50.3329	0
187	50.3366	0
188	50.3378	1
189	50.3391	0
190	50.3403	0
191	50.3415	1
192	50.3428	1
193	50.344	0
194	50.3465	0
195	50.3477	2
196	50.3489	1
197	50.3502	1
198	50.3514	1
199	50.3526	0
200	50.3539	2
201	50.3551	0
202	50.3576	0
203	50.3588	1
204	50.36	1
205	50.3613	0
206	50.3625	1
207	50.3637	0
208	50.3662	0
209	50.3674	1
210	50.3687	0
211	50.3699	1
212	50.3711	3
213	50.3724	0
214	50.3748	0
215	50.3761	1
216	50.3773	0
217	50.3822	0
218	50.3835	1
219	50.3847	0
220	50.3859	1
221	50.3872	0
222	50.3909	0
223	50.3921	1
224	50.3933	1
225	50.3946	0
226	50.397	0
227	50.3983	1
228	50.3995	0
229	50.4044	0
230	50.4057	1
231	50.4069	2
232	50.4081	0
233	50.4094	1
234	50.4106	1
235	50.4118	0
236	50.4131	1
237	50.4143	1
238	50.4155	0
239	50.4254	0
240	50.4266	1
241	50.4279	1
242	50.4291	0
243	50.4353	0
244	50.4365	2
245	50.4378	0
246	50.4402	0
247	50.4415	3
248	50.4427	1
249	50.4439	0
250	50.4452	0
251	50.4464	1
252	50.4476	0
253	50.4489	0
254	50.4501	1
255	50.4513	0
256	50.4538	0
257	50.455	1
258	50.4563	0
259	50.4624	0
260	50.4637	2
261	50.4649	2
262	50.4662	0
263	50.4711	0
264	50.4723	1
265	50.4736	1
266	50.4748	0
267	50.481	0
268	50.4822	1
269	50.4834	0
270	50.4847	0
271	50.4859	1
272	50.4871	0
273	50.4884	0
274	50.4896	1
275	50.4908	0
276	50.4995	0
277	50.5007	3
278	50.502	0
279	50.5057	0
280	50.5069	1
281	50.5081	0
282	50.5094	1
283	50.5106	1
284	50.5118	2
285	50.5131	0
286	50.5193	0
287	50.5205	1
288	50.5217	0
289	50.5415	0
290	50.5427	1
291	50.544	0
292	50.5452	1
293	50.5464	0
294	50.5489	0
295	50.5501	1
296	50.5514	0
297	50.5539	0
298	50.5551	1
299	50.5563	0
300	50.5576	0
301	50.5588	1
302	50.56	0
303	50.5613	1
304	50.5625	1
305	50.5637	0
306	50.565	1
307	50.5662	2
308	50.5675	1
309	50.5687	2
310	50.5699	1
311	50.5712	0
312	50.5736	0
313	50.5749	1
314	50.5761	0
315	50.5786	0
316	50.5798	3
317	50.581	5
318	50.5823	0
319	50.586	0
320	50.5872	1
321	50.5885	0
322	50.5897	1
323	50.5909	1
324	50.5922	0
325	50.5934	0
326	50.5946	1
327	50.5959	0
328	50.5984	0
329	50.5996	2
330	50.6008	1
331	50.6021	1
332	50.6033	0
333	50.6045	0
334	50.6058	1
335	50.607	1
336	50.6082	0
337	50.6107	0
338	50.612	1
339	50.6132	0
340	50.6157	0
341	50.6169	2
342	50.6181	0
343	50.6231	0
344	50.6243	3
345	50.6256	0
346	50.6268	1
347	50.628	0
348	50.6293	1
349	50.6305	1
350	50.6317	0
351	50.6367	0
352	50.6379	2
353	50.6392	0
354	50.6503	0
355	50.6515	1
356	50.6528	0
357	50.6614	0
358	50.6627	1
359	50.6639	1
360	50.6651	1
361	50.6664	1
362	50.6676	0
363	50.6689	1
364	50.6701	0
365	50.6713	0
366	50.6726	2
367	50.6738	0
368	50.675	1
369	50.6763	0
370	50.68	0
371	50.6812	1
372	50.6825	1
373	50.6837	0
374	50.6849	1
375	50.6862	1
376	50.6874	0
377	50.6886	1
378	50.6899	0
379	50.6924	0
380	50.6936	1
381	50.6948	3
382	50.6961	3
383	50.6973	1
384	50.6985	1
385	50.6998	0
386	50.7047	0
387	50.706	2
388	50.7072	1
389	50.7084	0
390	50.7109	0
391	50.7122	1
392	50.7134	0
393	50.7159	0
394	50.7171	1
395	50.7184	0
396	50.7196	1
397	50.7208	0
398	50.7245	0
399	50.7258	2
400	50.727	0
401	50.7283	0
402	50.7295	1
403	50.7307	1
404	50.732	0
405	50.7369	0
406	50.7382	1
407	50.7394	1
408	50.7406	0
409	50.7456	0
410	50.7468	1
411	50.7481	1
412	50.7493	1
413	50.7505	1
414	50.7518	0
415	50.7555	0
416	50.7567	1
417	50.758	0
418	50.7592	0
419	50.7604	1
420	50.7617	0
421	50.7629	1
422	50.7642	0
423	50.7654	0
424	50.7666	1
425	50.7679	0
426	50.7704	0
427	50.7716	1
428	50.7728	0
429	50.7741	0
430	50.7753	1
431	50.7765	0
432	50.7778	1
433	50.779	0
434	50.7815	0
435	50.7827	1
436	50.784	0
437	50.7852	1
438	50.7865	0
439	50.7926	0
440	50.7939	1
441	50.7951	0
442	50.7964	0
443	50.7976	1
444	50.7988	0
445	50.8038	0
446	50.805	1
447	50.8063	0
448	50.8075	0
449	50.8088	1
450	50.81	0
451	50.8112	1
452	50.8125	1
453	50.8137	0
454	50.8149	1
455	50.8162	0
456	50.8224	0
457	50.8236	1
458	50.8249	0
459	50.8261	1
460	50.8273	0
461	50.8286	0
462	50.8298	1
463	50.8311	0
464	50.8323	0
465	50.8335	2
466	50.8348	0
467	50.836	1
468	50.8373	0
469	50.8385	0
470	50.8397	1
471	50.841	0
472	50.8459	0
473	50.8472	1
474	50.8484	0
475	50.8571	0
476	50.8583	1
477	50.8596	0
478	50.8608	2
479	50.862	1
480	50.8633	0
481	50.8645	1
482	50.8658	0
483	50.867	1
484	50.8682	0
485	50.8794	0
486	50.8806	1
487	50.8819	1
488	50.8831	0
489	50.8856	0
490	50.8868	2
491	50.8881	1
492	50.8893	1
493	50.8906	0
494	50.8955	0
495	50.8968	2
496	50.898	1
497	50.8992	1
498	50.9005	2
499	50.9017	0
500	50.9042	0
501	50.9054	1
502	50.9067	0
503	50.9116	0
504	50.9129	1
505	50.9141	0
506	50.9216	0
507	50.9228	3
508	50.924	0
509	50.9278	0
510	50.929	1
511	50.9302	0
512	50.9476	0
513	50.9488	2
514	50.9501	2
515	50.9513	0
516	50.9526	1
517	50.9538	2
518	50.955	1
519	50.9563	0
520	50.9575	2
521	50.9588	1
522	50.96	1
523	50.9613	0
524	50.9625	3
525	50.9637	0
526	50.9737	0
527	50.9749	2
528	50.9761	1
529	50.9774	0
530	50.9786	0
531	50.9799	2
532	50.9811	0
533	50.9823	1
534	50.9836	0
535	50.9873	0
536	50.9886	1
537	50.9898	0
538	50.9948	0
539	50.996	3
540	50.9972	0
541	50.9985	0
542	50.9997	1
543	51.001	0
544	51.0084	0
545	51.0097	1
546	51.0109	0
547	51.0121	1
548	51.0134	0
549	51.0183	0
550	51.0196	1
551	51.0208	0
552	51.0221	0
553	51.0233	1
554	51.0246	1
555	51.0258	1
556	51.027	0
557	51.0332	0
558	51.0345	1
559	51.0357	1
560	51.037	0
561	51.0444	0
562	51.0457	1
563	51.0469	1
564	51.0481	0
565	51.0581	0
566	51.0593	1
567	51.0606	0
568	51.0618	0
569	51.063	1
570	51.0643	0
571	51.0655	2
572	51.0668	0
573	51.068	1
574	51.0693	1
575	51.0705	0
576	51.0755	0
577	51.0767	1
578	51.078	0
579	51.0792	2
580	51.0804	1
581	51.0817	0
582	51.0866	0
583	51.0879	1
584	51.0891	2
585	51.0904	3
586	51.0916	0
587	51.0966	0
588	51.0978	1
589	51.0991	1
590	51.1003	0
591	51.1016	1
592	51.1028	1
593	51.104	1
594	51.1053	1
595	51.1065	0
596	51.1103	0
597	51.1115	1
598	51.1127	0
599	51.114	0
600	51.1152	2
601	51.1165	0
602	51.1177	2
603	51.119	2
604	51.1202	0
605	51.1227	0
606	51.1239	1
607	51.1252	0
608	51.1264	1
609	51.1277	0
610	51.1339	0
611	51.1351	2
612	51.1364	0
613	51.1587	0
614	51.16	1
615	51.1612	0
616	51.1637	0
617	51.1649	2
618	51.1662	0
619	51.1674	1
620	51.1687	0
621	51.1699	1
622	51.1712	1
623	51.1724	1
624	51.1736	0
625	51.1873	0
626	51.1886	1
627	51.1898	0
628	51.1911	1
629	51.1923	0
630	51.1935	1
631	51.1948	0
632	51.196	1
633	51.1973	0
634	51.2047	0
635	51.206	3
636	51.2072	0
637	51.2097	0
638	51.211	1
639	51.2122	0
640	51.2134	1
641	51.2147	0
642	51.2209	0
643	51.2221	1
644	51.2234	0
645	51.2246	1
646	51.2259	0
647	51.2284	0
648	51.2296	3
649	51.2309	1
650	51.2321	0
651	51.2346	0
652	51.2358	1
653	51.2371	0
654	51.2383	1
655	51.2396	2
656	51.2408	2
657	51.2421	0
658	51.2433	0
659	51.2445	1
660	51.2458	0
661	51.2483	0
662	51.2495	1
663	51.2508	1
664	51.252	0
665	51.2595	0
666	51.2607	1
667	51.262	0
668	51.2632	1
669	51.2645	0
670	51.2657	0
671	51.2669	4
672	51.2682	2
673	51.2694	0
674	51.2707	0
675	51.2719	1
676	51.2732	0
677	51.2744	1
678	51.2757	1
679	51.2769	2
680	51.2781	0
681	51.2794	1
682	51.2806	4
683	51.2819	0
684	51.2831	0
685	51.2844	2
686	51.2856	1
687	51.2869	0
688	51.2968	0
689	51.2981	1
690	51.2993	0
691	51.3005	0
692	51.3018	1
693	51.303	0
694	51.3142	0
695	51.3155	1
696	51.3167	0
697	51.318	0
698	51.3192	2
699	51.3205	0
700	51.3217	2
701	51.323	1
702	51.3242	0
703	51.3254	1
704	51.3267	1
705	51.3279	0
706	51.3292	0
707	51.3304	2
708	51.3317	1
709	51.3329	2
710	51.3342	1
711	51.3354	5
712	51.3367	0
713	51.3379	0
714	51.3391	1
715	51.3404	0
716	51.3416	1
717	51.3429	0
718	51.3441	0
719	51.3454	2
720	51.3466	1
721	51.3479	0
722	51.3491	0
723	51.3504	1
724	51.3516	2
725	51.3528	0
726	51.3541	1
727	51.3553	1
728	51.3566	0
729	51.3578	0
730	51.3591	1
731	51.3603	0
732	51.3616	1
733	51.3628	0
734	51.3665	0
735	51.3678	1
736	51.369	1
737	51.3703	0
738	51.3715	1
739	51.3728	0
740	51.3753	0
741	51.3765	2
742	51.3778	1
743	51.379	0
744	51.3803	0
745	51.3815	1
746	51.3827	3
747	51.384	0
748	51.3865	0
749	51.3877	2
750	51.389	1
751	51.3902	1
752	51.3915	0
753	51.394	0
754	51.3952	2
755	51.3964	1
756	51.3977	2
757	51.3989	0
758	51.4039	0
759	51.4052	1
760	51.4064	0
761	51.4077	1
762	51.4089	1
763	51.4102	0
764	51.4114	0
765	51.4126	1
766	51.4139	0
767	51.4151	0
768	51.4164	1
769	51.4176	0
770	51.4189	0
771	51.4201	1
772	51.4214	0
773	51.4226	0
774	51.4239	1
775	51.4251	0
776	51.4264	0
777	51.4276	1
778	51.4289	1
779	51.4301	0
780	51.4313	2
781	51.4326	1
782	51.4338	0
783	51.4376	0
784	51.4388	1
785	51.4401	0
786	51.4413	0
787	51.4426	2
788	51.4438	0
789	51.4463	0
790	51.4475	2
791	51.4488	1
792	51.45	0
793	51.4513	1
794	51.4525	0
795	51.4538	1
796	51.455	0
797	51.4575	0
798	51.4588	2
799	51.46	0
800	51.4613	0
801	51.4625	1
802	51.4638	1
803	51.465	0
804	51.475	0
805	51.4762	1
806	51.4775	1
807	51.4787	0
808	51.48	0
809	51.4812	1
810	51.4825	0
811	51.4837	0
812	51.485	1
813	51.4862	0
814	51.4875	1
815	51.4887	0
816	51.4899	3
817	51.4912	1
818	51.4924	0
819	51.4949	0
820	51.4962	1
821	51.4974	0
822	51.4999	0
823	51.5012	1
824	51.5024	0
825	51.5037	0
826	51.5049	1
827	51.5062	11
828	51.5074	19
829	51.5087	17
830	51.5099	2
831	51.5112	0
832	51.5124	0
833	51.5136	5
834	51.5149	0
835	51.5161	2
836	51.5174	0
837	51.5186	0
838	51.5199	1
839	51.5211	0
840	51.5224	1
841	51.5236	1
842	51.5249	1
843	51.5261	0
844	51.5274	1
845	51.5286	3
846	51.5299	3
847	51.5311	1
848	51.5324	0
849	51.5336	0
850	51.5349	1
851	51.5361	0
852	51.5373	0
853	51.5386	1
854	51.5398	0
855	51.5411	2
856	51.5423	0
857	51.5448	0
858	51.5461	1
859	51.5473	0
860	51.5498	0
861	51.5511	1
862	51.5523	0
863	51.5548	0
864	51.5561	1
865	51.5573	1
866	51.5586	1
867	51.5598	0
868	51.5661	0
869	51.5673	1
870	51.5685	2
871	51.5698	0
872	51.571	2
873	51.5723	0
874	51.5735	4
875	51.5748	2
876	51.576	2
877	51.5773	2
878	51.5785	0
879	51.5798	0
880	51.581	1
881	51.5823	1
882	51.5835	0
883	51.5848	0
884	51.586	1
885	51.5873	0
886	51.591	0
887	51.5923	1
888	51.5935	0
889	51.5948	0
890	51.596	1
891	51.5973	0
892	51.5985	1
893	51.5998	1
894	51.601	0
895	51.6023	0
896	51.6035	2
897	51.6048	1
898	51.606	0
899	51.616	0
900	51.6172	2
901	51.6185	0
902	51.621	0
903	51.6222	1
904	51.6235	1
905	51.6247	0
906	51.626	0
907	51.6272	1
908	51.6285	0
909	51.6297	2
910	51.631	1
911	51.6322	0
912	51.6397	0
913	51.641	1
914	51.6422	0
915	51.6435	1
916	51.6447	0
917	51.646	1
918	51.6472	0
919	51.6535	0
920	51.6547	1
921	51.656	0
922	51.6572	1
923	51.6585	0
924	51.6597	1
925	51.661	1
926	51.6622	0
927	51.6709	0
928	51.6722	1
929	51.6734	0
930	51.6759	0
931	51.6772	2
932	51.6784	0
933	51.6797	0
934	51.6809	2
935	51.6822	0
936	51.6834	1
937	51.6847	1
938	51.6859	1
939	51.6872	1
940	51.6884	0
941	51.6984	0
942	51.6997	1
943	51.7009	0
944	51.7022	0
945	51.7034	1
946	51.7047	0
947	51.7072	0
948	51.7084	1
949	51.7097	1
950	51.7109	0
951	51.7122	1
952	51.7134	1
953	51.7147	1
954	51.7159	0
955	51.7172	1
956	51.7184	1
957	51.7197	0
958	51.7234	0
959	51.7247	2
960	51.7259	0
961	51.7297	0
962	51.7309	1
963	51.7322	0
964	51.7334	1
965	51.7347	1
966	51.7359	0
967	51.7384	0
968	51.7397	1
969	51.7409	0
970	51.7472	0
971	51.7484	1
972	51.7497	1
973	51.7509	0
974	51.7522	2
975	51.7534	0
976	51.7547	1
977	51.7559	1
978	51.7572	0
979	51.7597	0
980	51.7609	1
981	51.7622	1
982	51.7634	1
983	51.7647	1
984	51.7659	0
985	51.7722	0
986	51.7734	1
987	51.7747	0
988	51.7785	0
989	51.7797	1
990	51.781	0
991	51.7835	0
992	51.7847	1
993	51.786	0
994	51.7885	0
995	51.7897	1
996	51.791	0
997	51.7972	0
998	51.7985	3
999	51.7997	1
1000	51.801	1
1001	51.8022	0
1002	51.806	0
1003	51.8072	1
1004	51.8085	0
1005	51.811	0
1006	51.8122	1
1007	51.8135	2
1008	51.8147	1
1009	51.816	0
1010	51.821	0
1011	51.8222	1
1012	51.8235	0
1013	51.8347	0
1014	51.836	2
1015	51.8372	0
1016	51.8385	2
1017	51.8398	1
1018	51.841	0
1019	51.8423	1
1020	51.8435	0
1021	51.8448	2
1022	51.846	0
1023	51.851	0
1024	51.8523	1
1025	51.8535	0
1026	51.8548	1
1027	51.856	0
1028	51.8573	0
1029	51.8585	1
1030	51.8598	1
1031	51.861	1
1032	51.8623	0
1033	51.8685	0
1034	51.8698	1
1035	51.871	0
1036	51.8735	0
1037	51.8748	1
1038	51.876	2
1039	51.8773	0
1040	51.8786	2
1041	51.8798	0
1042	51.8811	0
1043	51.8823	1
1044	51.8836	0
1045	51.8948	0
1046	51.8961	1
1047	51.8973	1
1048	51.8986	1
1049	51.8998	0
1050	51.9048	0
1051	51.9061	2
1052	51.9074	0
1053	51.9086	1
1054	51.9099	0
1055	51.9111	1
1056	51.9124	0
1057	51.9136	1
1058	51.9149	1
1059	51.9161	1
1060	51.9174	0
1061	51.9186	2
1062	51.9199	0
1063	51.9211	1
1064	51.9224	0
1065	51.9274	0
1066	51.9286	1
1067	51.9299	0
1068	51.9324	0
1069	51.9337	1
1070	51.9349	0
1071	51.9412	0
1072	51.9424	1
1073	51.9437	1
1074	51.9449	2
1075	51.9462	2
1076	51.9474	0
1077	51.9499	0
1078	51.9512	2
1079	51.9524	0
1080	51.9537	0
1081	51.9549	1
1082	51.9562	0
1083	51.9637	0
1084	51.965	1
1085	51.9662	0
1086	51.9712	0
1087	51.9725	1
1088	51.9737	0
1089	51.9762	0
1090	51.9775	1
1091	51.9788	0
1092	51.9825	0
1093	51.9838	1
1094	51.985	0
1095	51.9875	0
1096	51.9888	1
1097	51.99	2
1098	51.9913	0
1099	51.9925	0
1100	51.9938	1
1101	51.995	0
1102	51.9963	0
1103	51.9976	2
1104	51.9988	1
1105	52.0001	0
1106	52.0013	1
1107	52.0026	1
1108	52.0038	0
1109	52.0101	0
1110	52.0113	1
1111	52.0126	0
1112	52.0138	0
1113	52.0151	1
1114	52.0164	0
1115	52.0189	0
1116	52.0201	4
1117	52.0214	1
1118	52.0226	1
1119	52.0239	1
1120	52.0251	1
1121	52.0264	0
1122	52.0276	1
1123	52.0289	0
1124	52.0301	1
1125	52.0314	1
1126	52.0326	1
1127	52.0339	0
1128	52.0352	0
1129	52.0364	1
1130	52.0377	3
1131	52.0389	2
1132	52.0402	0
1133	52.0414	2
1134	52.0427	1
1135	52.0439	2
1136	52.0452	0
1137	52.0464	0
1138	52.0477	1
1139	52.0489	1
1140	52.0502	0
1141	52.059	0
1142	52.0602	1
1143	52.0615	0
1144	52.0627	0
1145	52.064	1
1146	52.0653	1
1147	52.0665	3
1148	52.0678	1
1149	52.069	0
1150	52.0703	0
1151	52.0715	1
1152	52.0728	1
1153	52.074	0
1154	52.0753	0
1155	52.0765	1
1156	52.0778	0
1157	52.079	1
1158	52.0803	0
1159	52.0816	1
1160	52.0828	0
1161	52.0878	0
1162	52.0891	2
1163	52.0903	0
1164	52.0916	2
1165	52.0928	0
1166	52.0991	0
1167	52.1004	1
1168	52.1016	1
1169	52.1029	0
1170	52.1041	3
1171	52.1054	1
1172	52.1066	1
1173	52.1079	2
1174	52.1092	2
1175	52.1104	0
1176	52.1142	0
1177	52.1154	1
1178	52.1167	1
1179	52.1179	0
1180	52.1192	1
1181	52.1204	0
1182	52.1217	0
1183	52.123	1
1184	52.1242	0
1185	52.1255	1
1186	52.1267	0
1187	52.133	0
1188	52.1343	2
1189	52.1355	2
1190	52.1368	0
1191	52.138	1
1192	52.1393	0
1193	52.1405	1
1194	52.1418	0
1195	52.1443	0
1196	52.1455	1
1197	52.1468	0
1198	52.1506	0
1199	52.1518	1
1200	52.1531	0
1201	52.1543	1
1202	52.1556	0
1203	52.1568	0
1204	52.1581	1
1205	52.1594	0
1206	52.1606	0
1207	52.1619	2
1208	52.1631	2
1209	52.1644	0
1210	52.1656	0
1211	52.1669	2
1212	52.1681	0
1213	52.1694	2
1214	52.1707	0
1215	52.1719	0
1216	52.1732	3
1217	52.1744	1
1218	52.1757	0
1219	52.1782	0
1220	52.1794	1
1221	52.1807	0
1222	52.187	0
1223	52.1882	1
1224	52.1895	1
1225	52.1907	0
1226	52.192	2
1227	52.1933	1
1228	52.1945	1
1229	52.1958	0
1230	52.1983	0
1231	52.1995	3
1232	52.2008	1
1233	52.202	1
1234	52.2033	0
1235	52.2046	2
1236	52.2058	0
1237	52.2071	0
1238	52.2083	1
1239	52.2096	1
1240	52.2108	0
1241	52.2159	0
1242	52.2171	1
1243	52.2184	0
1244	52.2209	0
1245	52.2221	1
1246	52.2234	0
1247	52.2259	0
1248	52.2272	1
1249	52.2284	0
1250	52.2297	1
1251	52.2309	1
1252	52.2322	0
1253	52.2347	0
1254	52.236	1
1255	52.2372	0
1256	52.2385	1
1257	52.2397	0
1258	52.241	0
1259	52.2422	1
1260	52.2435	0
1261	52.2447	1
1262	52.246	0
1263	52.2498	0
1264	52.251	1
1265	52.2523	0
1266	52.2535	0
1267	52.2548	2
1268	52.2561	1
1269	52.2573	1
1270	52.2586	1
1271	52.2598	0
1272	52.2636	0
1273	52.2649	1
1274	52.2661	0
1275	52.2686	0
1276	52.2699	3
1277	52.2711	0
1278	52.2749	0
1279	52.2762	1
1280	52.2774	0
1281	52.2799	0
1282	52.2812	1
1283	52.2824	1
1284	52.2837	0
1285	52.285	0
1286	52.2862	1
1287	52.2875	0
1288	52.2887	1
1289	52.29	1
1290	52.2912	0
1291	52.2925	0
1292	52.2938	1
1293	52.295	0
1294	52.2975	0
1295	52.2988	1
1296	52.3	0
1297	52.3013	1
1298	52.3026	0
1299	52.3038	0
1300	52.3051	2
1301	52.3063	0
1302	52.3076	2
1303	52.3088	1
1304	52.3101	0
1305	52.3126	0
1306	52.3139	1
1307	52.3151	0
1308	52.3164	1
1309	52.3176	1
1310	52.3189	0
1311	52.3202	3
1312	52.3214	0
1313	52.3239	0
1314	52.3252	1
1315	52.3264	0
1316	52.334	0
1317	52.3352	1
1318	52.3365	0
1319	52.3378	0
1320	52.339	1
1321	52.3403	0
1322	52.3415	1
1323	52.3428	0
1324	52.344	2
1325	52.3453	0
1326	52.3478	0
1327	52.3491	1
1328	52.3503	0
1329	52.3528	0
1330	52.3541	1
1331	52.3554	0
1332	52.3566	0
1333	52.3579	1
1334	52.3591	1
1335	52.3604	0
1336	52.3629	0
1337	52.3642	1
1338	52.3654	0
1339	52.3667	0
1340	52.3679	1
1341	52.3692	0
1342	52.3767	0
1343	52.378	2
1344	52.3793	0
1345	52.3805	2
1346	52.3818	0
1347	52.383	2
1348	52.3843	0
1349	52.3868	0
1350	52.3881	1
1351	52.3893	1
1352	52.3906	0
1353	52.3918	1
1354	52.3931	0
1355	52.3981	0
1356	52.3994	1
1357	52.4006	0
1358	52.4019	0
1359	52.4032	1
1360	52.4044	1
1361	52.4057	0
1362	52.4069	1
1363	52.4082	1
1364	52.4095	0
1365	52.4132	0
1366	52.4145	2
1367	52.4157	0
1368	52.417	0
1369	52.4183	1
1370	52.4195	0
1371	52.4208	0
1372	52.422	2
1373	52.4233	0
1374	52.4246	0
1375	52.4258	2
1376	52.4271	0
1377	52.4308	0
1378	52.4321	2
1379	52.4334	1
1380	52.4346	0
1381	52.4371	0
1382	52.4384	2
1383	52.4397	3
1384	52.4409	0
1385	52.4422	0
1386	52.4434	2
1387	52.4447	0
1388	52.4485	0
1389	52.4497	1
1390	52.451	0
1391	52.4522	1
1392	52.4535	2
1393	52.4548	0
1394	52.4573	0
1395	52.4585	1
1396	52.4598	0
1397	52.4611	2
1398	52.4623	0
1399	52.4699	0
1400	52.4711	1
1401	52.4724	0
1402	52.4736	1
1403	52.4749	0
1404	52.4762	2
1405	52.4774	0
1406	52.4787	1
1407	52.4799	0
1408	52.4888	0
1409	52.49	1
1410	52.4913	0
1411	52.4925	1
1412	52.4938	2
1413	52.4951	1
1414	52.4963	0
1415	52.4976	2
1416	52.4988	1
1417	52.5001	0
1418	52.5102	0
1419	52.5114	1
1420	52.5127	1
1421	52.5139	0
1422	52.5177	0
1423	52.519	2
1424	52.5202	1
1425	52.5215	0
1426	52.524	0
1427	52.5253	1
1428	52.5265	0
1429	52.5303	0
1430	52.5316	1
1431	52.5328	0
1432	52.5341	1
1433	52.5354	0
1434	52.5379	0
1435	52.5391	1
1436	52.5404	1
1437	52.5417	0
1438	52.5442	0
1439	52.5454	2
1440	52.5467	0
1441	52.548	0
1442	52.5492	2
1443	52.5505	0
1444	52.5517	1
1445	52.553	0
1446	52.5543	0
1447	52.5555	1
1448	52.5568	1
1449	52.558	0
1450	52.5606	0
1451	52.5618	1
1452	52.5631	0
1453	52.5656	0
1454	52.5669	1
1455	52.5681	0
1456	52.5719	0
1457	52.5732	1
1458	52.5744	0
1459	52.5795	0
1460	52.5807	1
1461	52.582	0
1462	52.5832	0
1463	52.5845	1
1464	52.5858	0
1465	52.5883	0
1466	52.5895	1
1467	52.5908	0
1468	52.5921	0
1469	52.5933	1
1470	52.5946	0
1471	52.5958	0
1472	52.5971	1
1473	52.5984	0
1474	52.6021	0
1475	52.6034	2
1476	52.6047	0
1477	52.6059	1
1478	52.6072	0
1479	52.6097	0
1480	52.611	2
1481	52.6122	0
1482	52.6173	0
1483	52.6185	1
1484	52.6198	0
1485	52.6211	0
1486	52.6223	1
1487	52.6236	0
1488	52.6248	3
1489	52.6261	1
1490	52.6274	2
1491	52.6286	0
1492	52.6299	0
1493	52.6311	1
1494	52.6324	0
1495	52.6463	0
1496	52.6475	3
1497	52.6488	0
1498	52.6501	1
1499	52.6513	1
1500	52.6526	0
1501	52.6551	0
1502	52.6564	1
1503	52.6576	0
1504	52.6589	5
1505	52.6602	4
1506	52.6614	1
1507	52.6627	0
1508	52.6639	2
1509	52.6652	0
1510	52.6665	0
1511	52.6677	2
1512	52.669	0
1513	52.6702	0
1514	52.6715	1
1515	52.6728	0
1516	52.6803	0
1517	52.6816	1
1518	52.6829	0
1519	52.6892	0
1520	52.6904	2
1521	52.6917	0
1522	52.6929	1
1523	52.6942	0
1524	52.6955	2
1525	52.6967	0
1526	52.7005	0
1527	52.7018	1
1528	52.703	2
1529	52.7043	1
1530	52.7056	2
1531	52.7068	0
1532	52.7094	0
1533	52.7106	1
1534	52.7119	0
1535	52.7157	0
1536	52.7169	1
1537	52.7182	0
1538	52.7245	0
1539	52.7258	1
1540	52.727	0
1541	52.7384	0
1542	52.7396	1
1543	52.7409	1
1544	52.7422	0
1545	52.7434	0
1546	52.7447	1
1547	52.746	0
1548	52.7472	1
1549	52.7485	0
1550	52.7497	1
1551	52.751	0
1552	52.7523	1
1553	52.7535	1
1554	52.7548	1
1555	52.7561	1
1556	52.7573	1
1557	52.7586	0
1558	52.7598	1
1559	52.7611	0
1560	52.7624	3
1561	52.7636	4
1562	52.7649	0
1563	52.7687	0
1564	52.7699	1
1565	52.7712	0
1566	52.7725	0
1567	52.7737	3
1568	52.775	0
1569	52.7763	1
1570	52.7775	2
1571	52.7788	0
1572	52.7813	0
1573	52.7826	2
1574	52.7838	0
1575	52.7851	0
1576	52.7864	1
1577	52.7876	0
1578	52.7901	0
1579	52.7914	2
1580	52.7927	0
1581	52.799	0
1582	52.8002	1
1583	52.8015	0
1584	52.8028	0
1585	52.804	1
1586	52.8053	0
1587	52.8066	1
1588	52.8078	0
1589	52.8104	0
1590	52.8116	1
1591	52.8129	1
1592	52.8141	2
1593	52.8154	1
1594	52.8167	1
1595	52.8179	1
1596	52.8192	0
1597	52.8205	1
1598	52.8217	0
1599	52.823	0
1600	52.8242	1
1601	52.8255	0
1602	52.8306	0
1603	52.8318	1
1604	52.8331	1
1605	52.8344	0
1606	52.8356	1
1607	52.8369	0
1608	52.8407	0
1609	52.8419	1
1610	52.8432	1
1611	52.8445	0
1612	52.847	0
1613	52.8482	1
1614	52.8495	0
1615	52.852	0
1616	52.8533	1
1617	52.8546	0
1618	52.8609	0
1619	52.8621	2
1620	52.8634	1
1621	52.8647	0
1622	52.8659	1
1623	52.8672	0
1624	52.8798	0
1625	52.8811	1
1626	52.8824	1
1627	52.8836	2
1628	52.8849	0
1629	52.89	0
1630	52.8912	3
1631	52.8925	0
1632	52.8963	0
1633	52.8975	2
1634	52.8988	0
1635	52.9013	0
1636	52.9026	1
1637	52.9039	0
1638	52.9051	1
1639	52.9064	0
1640	52.9077	0
1641	52.9089	1
1642	52.9102	0
1643	52.919	0
1644	52.9203	1
1645	52.9216	0
1646	52.9228	2
1647	52.9241	0
1648	52.9266	0
1649	52.9279	1
1650	52.9291	0
1651	52.9317	0
1652	52.9329	1
1653	52.9342	0
1654	52.9393	0
1655	52.9405	1
1656	52.9418	1
1657	52.9431	1
1658	52.9443	0
1659	52.9456	1
1660	52.9469	0
1661	52.9582	0
1662	52.9595	1
1663	52.9608	0
1664	52.962	0
1665	52.9633	2
1666	52.9646	0
1667	52.9658	0
1668	52.9671	1
1669	52.9684	0
1670	52.9709	0
1671	52.9721	1
1672	52.9734	1
1673	52.9747	0
1674	52.9848	0
1675	52.9861	1
1676	52.9873	0
1677	52.9886	1
1678	52.9899	0
1679	52.9911	1
1680	52.9924	0
1681	52.9949	0
1682	52.9962	1
1683	52.9975	2
1684	52.9987	1
1685	53	0
1686	53.0012	0
1687	53.0025	1
1688	53.0038	0
1689	53.005	2
1690	53.0063	1
1691	53.0076	3
1692	53.0088	0
1693	53.0101	0
1694	53.0114	1
1695	53.0126	0
1696	53.0139	1
1697	53.0152	2
1698	53.0164	1
1699	53.0177	1
1700	53.019	0
1701	53.0202	1
1702	53.0215	0
1703	53.0253	0
1704	53.0266	1
1705	53.0278	0
1706	53.0291	1
1707	53.0304	0
1708	53.0342	0
1709	53.0354	1
1710	53.0367	0
1711	53.0392	0
1712	53.0405	1
1713	53.0417	2
1714	53.043	1
1715	53.0443	1
1716	53.0455	0
1717	53.0468	1
1718	53.0481	0
1719	53.0506	0
1720	53.0519	1
1721	53.0531	1
1722	53.0544	0
1723	53.0557	0
1724	53.0569	1
1725	53.0582	1
1726	53.0595	0
1727	53.0645	0
1728	53.0658	2
1729	53.0671	0
1730	53.0683	1
1731	53.0696	0
1732	53.0709	2
1733	53.0721	0
1734	53.0734	0
1735	53.0747	1
1736	53.0759	1
1737	53.0772	0
1738	53.0785	2
1739	53.0797	0
1740	53.0937	0
1741	53.0949	1
1742	53.0962	0
1743	53.0987	0
1744	53.1	2
1745	53.1013	0
1746	53.1025	1
1747	53.1038	0
1748	53.1051	0
1749	53.1063	2
1750	53.1076	0
1751	53.1089	1
1752	53.1101	1
1753	53.1114	0
1754	53.1304	0
1755	53.1317	1
1756	53.1329	0
1757	53.1367	0
1758	53.138	1
1759	53.1393	1
1760	53.1405	0
1761	53.1418	2
1762	53.1431	1
1763	53.1443	2
1764	53.1456	2
1765	53.1469	0
1766	53.1481	1
1767	53.1494	0
1768	53.1519	0
1769	53.1532	1
1770	53.1545	0
1771	53.1557	1
1772	53.157	1
1773	53.1583	0
1774	53.1646	0
1775	53.1659	3
1776	53.1671	0
1777	53.1684	1
1778	53.1697	0
1779	53.1735	0
1780	53.1747	4
1781	53.176	1
1782	53.1773	0
1783	53.1785	0
1784	53.1798	1
1785	53.1811	0
1786	53.1823	1
1787	53.1836	0
1788	53.1912	0
1789	53.1925	2
1790	53.1938	0
1791	53.2052	0
1792	53.2064	1
1793	53.2077	1
1794	53.209	0
1795	53.2102	1
1796	53.2115	1
1797	53.2128	0
1798	53.214	0
1799	53.2153	1
1800	53.2166	0
1801	53.2178	1
1802	53.2191	2
1803	53.2204	0
1804	53.2216	2
1805	53.2229	1
1806	53.2242	0
1807	53.2267	0
1808	53.228	1
1809	53.2293	1
1810	53.2305	0
1811	53.2343	0
1812	53.2356	1
1813	53.2369	0
1814	53.2381	0
1815	53.2394	1
1816	53.2407	0
1817	53.2534	0
1818	53.2546	1
1819	53.2559	0
1820	53.2584	0
1821	53.2597	1
1822	53.261	0
1823	53.2622	1
1824	53.2635	0
1825	53.2648	0
1826	53.266	1
1827	53.2673	4
1828	53.2686	0
1829	53.2698	1
1830	53.2711	1
1831	53.2724	0
1832	53.2737	0
1833	53.2749	2
1834	53.2762	1
1835	53.2775	0
1836	53.2787	0
1837	53.28	1
1838	53.2813	0
1839	53.2838	0
1840	53.2851	1
1841	53.2863	0
1842	53.2876	1
1843	53.2889	0
1844	53.2952	0
1845	53.2965	1
1846	53.2978	0
1847	53.299	0
1848	53.3003	2
1849	53.3016	0
1850	53.3028	1
1851	53.3041	2
1852	53.3054	1
1853	53.3066	1
1854	53.3079	6
1855	53.3092	4
1856	53.3104	2
1857	53.3117	0
1858	53.313	2
1859	53.3143	2
1860	53.3155	1
1861	53.3168	0
1862	53.3206	0
1863	53.3219	1
1864	53.3231	1
1865	53.3244	0
1866	53.3257	0
1867	53.3269	2
1868	53.3282	1
1869	53.3295	0
1870	53.3308	0
1871	53.332	1
1872	53.3333	1
1873	53.3346	0
1874	53.3358	0
1875	53.3371	1
1876	53.3384	1
1877	53.3396	1
1878	53.3409	0
1879	53.3422	0
1880	53.3434	3
1881	53.3447	1
1882	53.346	1
1883	53.3473	0
1884	53.3511	0
1885	53.3523	2
1886	53.3536	0
1887	53.3561	0
1888	53.3574	1
1889	53.3587	1
1890	53.36	1
1891	53.3612	0
1892	53.365	0
1893	53.3663	1
1894	53.3676	1
1895	53.3688	0
1896	53.3726	0
1897	53.3739	1
1898	53.3752	0
1899	53.3853	0
1900	53.3866	1
1901	53.3879	1
1902	53.3892	0
1903	53.3904	0
1904	53.3917	1
1905	53.393	0
1906	53.3955	0
1907	53.3968	1
1908	53.398	2
1909	53.3993	0
1910	53.4006	1
1911	53.4019	0
1912	53.4044	0
1913	53.4057	1
1914	53.4069	1
1915	53.4082	0
1916	53.4133	0
1917	53.4146	3
1918	53.4158	0
1919	53.4171	1
1920	53.4184	1
1921	53.4196	1
1922	53.4209	0
1923	53.4222	1
1924	53.4235	0
1925	53.4336	0
1926	53.4349	1
1927	53.4362	1
1928	53.4374	0
1929	53.4412	0
1930	53.4425	1
1931	53.4438	0
1932	53.4501	0
1933	53.4514	107
1934	53.4527	129
1935	53.4539	121
1936	53.4552	0
1937	53.4565	2
1938	53.4578	0
1939	53.4603	0
1940	53.4616	1
1941	53.4628	0
1942	53.4641	0
1943	53.4654	19
1944	53.4667	19
1945	53.4679	16
1946	53.4692	0
1947	53.4717	0
1948	53.473	14
1949	53.4743	13
1950	53.4756	7
1951	53.4768	0
1952	53.4781	1
1953	53.4794	0
1954	53.4806	8
1955	53.4819	12
1956	53.4832	12
1957	53.4844	0
1958	53.4883	0
1959	53.4895	2
1960	53.4908	1
1961	53.4921	1
1962	53.4933	0
1963	53.4959	0
1964	53.4972	2
1965	53.4984	0
1966	53.4997	1
1967	53.501	0
1968	53.5099	0
1969	53.5111	1
1970	53.5124	2
1971	53.5137	0
1972	53.515	1
1973	53.5162	1
1974	53.5175	2
1975	53.5188	0
1976	53.52	1
1977	53.5213	1
1978	53.5226	0
1979	53.5239	1
1980	53.5251	0
1981	53.5264	1
1982	53.5277	2
1983	53.5289	3
1984	53.5302	0
1985	53.5328	0
1986	53.534	1
1987	53.5353	1
1988	53.5366	0
1989	53.5378	3
1990	53.5391	0
1991	53.5455	0
1992	53.5468	1
1993	53.548	2
1994	53.5493	0
1995	53.5506	1
1996	53.5518	1
1997	53.5531	0
[truncated: 281,994+ more rows]

## Sheet: Figure 3A_18O2 5-InsP7
#"-ESI Product Ion (rt: 2.072 min) Frag=100.0V CID@10.0 (370.9108[z=2] -> **) 18O2 5-IP7 01.d "
#Point	X(Thomsons)	Y(Counts)
0	49.9932	0
1	50.0018	0
2	50.003	2
3	50.0042	1
4	50.0055	0
5	50.0079	0
6	50.0091	1
7	50.0104	0
8	50.0128	0
9	50.0141	1
10	50.0153	0
11	50.019	0
12	50.0202	1
13	50.0214	0
14	50.0227	1
15	50.0239	0
16	50.0251	1
17	50.0264	1
18	50.0276	1
19	50.0288	0
20	50.03	2
21	50.0313	0
22	50.0374	0
23	50.0386	1
24	50.0399	0
25	50.046	0
26	50.0473	3
27	50.0485	0
28	50.0534	0
29	50.0546	1
30	50.0559	0
31	50.0571	0
32	50.0583	2
33	50.0596	0
34	50.0682	0
35	50.0694	3
36	50.0706	0
37	50.0792	0
38	50.0805	2
39	50.0817	1
40	50.0829	1
41	50.0841	0
42	50.0891	0
43	50.0903	1
44	50.0915	0
45	50.0977	0
46	50.0989	1
47	50.1001	0
48	50.1014	0
49	50.1026	1
50	50.1038	0
51	50.1051	1
52	50.1063	0
53	50.1211	0
54	50.1223	1
55	50.1235	0
56	50.1247	2
57	50.126	1
58	50.1272	1
59	50.1284	0
60	50.1297	1
61	50.1309	0
62	50.1321	2
63	50.1334	0
64	50.1346	0
65	50.1358	1
66	50.1371	1
67	50.1383	0
68	50.1395	0
69	50.1407	2
70	50.142	0
71	50.1432	0
72	50.1444	1
73	50.1457	1
74	50.1469	1
75	50.1481	1
76	50.1494	2
77	50.1506	0
78	50.1518	1
79	50.1531	0
80	50.1543	1
81	50.1555	0
82	50.1567	0
83	50.158	1
84	50.1592	0
85	50.1617	0
86	50.1629	2
87	50.1641	1
88	50.1654	0
89	50.1666	1
90	50.1678	0
91	50.1789	0
92	50.1801	3
93	50.1814	0
94	50.1838	0
95	50.1851	1
96	50.1863	0
97	50.1875	3
98	50.1888	1
99	50.19	1
100	50.1912	1
101	50.1925	0
102	50.1937	0
103	50.1949	1
104	50.1961	1
105	50.1974	0
106	50.1986	0
107	50.1998	2
108	50.2011	0
109	50.2023	0
110	50.2035	2
111	50.2048	1
112	50.206	3
113	50.2072	2
114	50.2085	0
115	50.2134	0
116	50.2146	1
117	50.2159	0
118	50.2232	0
119	50.2245	1
120	50.2257	0
121	50.2269	2
122	50.2282	0
123	50.2294	0
124	50.2306	1
125	50.2319	1
126	50.2331	1
127	50.2343	0
128	50.2356	0
129	50.2368	2
130	50.238	0
131	50.2393	0
132	50.2405	1
133	50.2417	0
134	50.243	1
135	50.2442	0
136	50.2454	1
137	50.2466	0
138	50.2479	2
139	50.2491	0
140	50.2503	0
141	50.2516	3
142	50.2528	1
143	50.254	0
144	50.2553	3
145	50.2565	0
146	50.2577	0
147	50.259	1
148	50.2602	0
149	50.2614	2
150	50.2627	1
151	50.2639	1
152	50.2651	0
153	50.2676	0
154	50.2688	1
155	50.2701	0
156	50.2713	1
157	50.2725	0
158	50.2738	1
159	50.275	0
160	50.2787	0
161	50.2799	1
162	50.2812	1
163	50.2824	0
164	50.2836	0
165	50.2848	2
166	50.2861	0
167	50.2898	0
168	50.291	2
169	50.2922	0
170	50.2959	0
171	50.2972	1
172	50.2984	3
173	50.2996	2
174	50.3009	0
175	50.3021	1
176	50.3033	1
177	50.3046	0
178	50.3058	2
179	50.307	0
180	50.3157	0
181	50.3169	1
182	50.3181	0
183	50.3206	0
184	50.3218	1
185	50.3231	1
186	50.3243	0
187	50.328	0
188	50.3292	1
189	50.3305	0
190	50.3329	0
191	50.3342	1
192	50.3354	0
193	50.3379	0
194	50.3391	2
195	50.3403	0
196	50.3453	0
197	50.3465	1
198	50.3477	0
199	50.349	2
200	50.3502	3
201	50.3514	0
202	50.3527	0
203	50.3539	1
204	50.3551	0
205	50.3576	0
206	50.3588	1
207	50.3601	0
208	50.3638	0
209	50.365	1
210	50.3662	0
211	50.3675	1
212	50.3687	0
213	50.3798	0
214	50.381	1
215	50.3823	0
216	50.3847	0
217	50.386	1
218	50.3872	0
219	50.3884	0
220	50.3897	1
221	50.3909	0
222	50.3934	0
223	50.3946	1
224	50.3958	0
225	50.3971	1
226	50.3983	0
227	50.3995	1
228	50.4008	0
229	50.402	1
230	50.4032	0
231	50.4045	1
232	50.4057	0
233	50.4069	1
234	50.4082	0
235	50.4131	0
236	50.4143	1
237	50.4156	1
238	50.4168	2
239	50.418	1
240	50.4193	0
241	50.4205	0
242	50.4218	1
243	50.423	0
244	50.4242	0
245	50.4255	1
246	50.4267	0
247	50.4279	1
248	50.4292	1
249	50.4304	1
250	50.4316	1
251	50.4329	0
252	50.4341	2
253	50.4353	0
254	50.4366	1
255	50.4378	0
256	50.439	1
257	50.4403	0
258	50.4415	0
259	50.4427	6
260	50.444	10
261	50.4452	4
262	50.4464	8
263	50.4477	6
264	50.4489	0
265	50.4501	0
266	50.4514	1
267	50.4526	1
268	50.4538	0
269	50.4551	0
270	50.4563	2
271	50.4575	2
272	50.4588	0
273	50.4637	0
274	50.465	3
275	50.4662	1
276	50.4674	0
277	50.4687	1
278	50.4699	0
279	50.4711	0
280	50.4724	1
281	50.4736	0
282	50.4748	0
283	50.4761	1
284	50.4773	0
285	50.4798	0
286	50.481	1
287	50.4822	0
288	50.4835	1
289	50.4847	0
290	50.4884	0
291	50.4897	1
292	50.4909	0
293	50.4958	0
294	50.4971	1
295	50.4983	1
296	50.4995	0
297	50.5045	0
298	50.5057	1
299	50.5069	0
300	50.5082	2
301	50.5094	1
302	50.5107	0
303	50.5156	0
304	50.5168	1
305	50.5181	2
306	50.5193	0
307	50.523	0
308	50.5242	1
309	50.5255	0
310	50.5279	0
311	50.5292	1
312	50.5304	1
313	50.5317	0
314	50.5354	0
315	50.5366	1
316	50.5378	1
317	50.5391	4
318	50.5403	1
319	50.5415	1
320	50.5428	1
321	50.544	1
322	50.5452	1
323	50.5465	0
324	50.5477	1
325	50.549	0
326	50.5502	1
327	50.5514	0
328	50.5527	0
329	50.5539	1
330	50.5551	0
331	50.5576	0
332	50.5588	1
333	50.5601	0
334	50.5663	0
335	50.5675	2
336	50.5687	0
337	50.57	1
338	50.5712	0
339	50.5724	0
340	50.5737	1
341	50.5749	1
342	50.5761	0
343	50.5798	0
344	50.5811	1
345	50.5823	0
346	50.586	0
347	50.5873	1
348	50.5885	0
349	50.5934	0
350	50.5947	1
351	50.5959	2
352	50.5972	2
353	50.5984	0
354	50.6009	0
355	50.6021	1
356	50.6033	1
357	50.6046	1
358	50.6058	0
359	50.6095	0
360	50.6108	1
361	50.612	1
362	50.6132	0
363	50.6145	1
364	50.6157	0
365	50.6293	0
366	50.6305	1
367	50.6318	0
368	50.6355	0
369	50.6367	3
370	50.638	0
371	50.6392	1
372	50.6404	1
373	50.6417	0
374	50.6454	0
375	50.6466	3
376	50.6479	1
377	50.6491	0
378	50.6503	1
379	50.6516	0
380	50.6553	0
381	50.6565	1
382	50.6578	0
383	50.659	0
384	50.6602	1
385	50.6615	1
386	50.6627	1
387	50.6639	0
388	50.6677	0
389	50.6689	1
390	50.6701	0
391	50.6714	1
392	50.6726	0
393	50.6738	1
394	50.6751	0
395	50.6763	0
396	50.6776	1
397	50.6788	0
398	50.6837	0
399	50.685	1
400	50.6862	1
401	50.6874	1
402	50.6887	0
403	50.6924	0
404	50.6936	1
405	50.6949	2
406	50.6961	0
407	50.6998	0
408	50.7011	1
409	50.7023	0
410	50.7073	0
411	50.7085	1
412	50.7097	0
413	50.7196	0
414	50.7209	1
415	50.7221	1
416	50.7233	0
417	50.7246	0
418	50.7258	1
419	50.7271	0
420	50.7332	0
421	50.7345	1
422	50.7357	0
423	50.7407	0
424	50.7419	2
425	50.7431	0
426	50.7444	1
427	50.7456	1
428	50.7469	0
429	50.7481	1
430	50.7493	0
431	50.7592	0
432	50.7605	2
433	50.7617	1
434	50.763	1
435	50.7642	0
436	50.7654	0
437	50.7667	2
438	50.7679	0
439	50.7729	0
440	50.7741	1
441	50.7753	0
442	50.7853	0
443	50.7865	1
444	50.7877	1
445	50.789	2
446	50.7902	1
447	50.7914	0
448	50.7927	2
449	50.7939	0
450	50.8001	0
451	50.8014	1
452	50.8026	1
453	50.8038	1
454	50.8051	1
455	50.8063	0
456	50.815	0
457	50.8162	1
458	50.8175	0
459	50.8199	0
460	50.8212	1
461	50.8224	0
462	50.8261	0
463	50.8274	1
464	50.8286	1
465	50.8299	0
466	50.8336	0
467	50.8348	1
468	50.8361	0
469	50.8373	1
470	50.8385	0
471	50.8435	0
472	50.8447	1
473	50.846	0
474	50.8484	0
475	50.8497	1
476	50.8509	0
477	50.8522	0
478	50.8534	1
479	50.8546	1
480	50.8559	1
481	50.8571	0
482	50.8584	1
483	50.8596	1
484	50.8608	1
485	50.8621	1
486	50.8633	0
487	50.8732	0
488	50.8745	1
489	50.8757	0
490	50.8782	0
491	50.8794	1
492	50.8807	0
493	50.8819	1
494	50.8832	0
495	50.8844	0
496	50.8856	1
497	50.8869	0
498	50.8881	1
499	50.8894	0
500	50.8906	1
501	50.8918	0
502	50.8943	0
503	50.8956	1
504	50.8968	0
505	50.898	1
506	50.8993	0
507	50.9055	0
508	50.9067	1
509	50.908	1
510	50.9092	0
511	50.9117	0
512	50.9129	1
513	50.9142	0
514	50.9154	2
515	50.9166	1
516	50.9179	1
517	50.9191	1
518	50.9204	1
519	50.9216	0
520	50.9228	1
521	50.9241	0
522	50.929	0
523	50.9303	1
524	50.9315	0
525	50.9414	0
526	50.9427	2
527	50.9439	0
528	50.9489	0
529	50.9501	1
530	50.9514	0
531	50.9551	0
532	50.9563	1
533	50.9576	2
534	50.9588	0
535	50.9601	1
536	50.9613	2
537	50.9625	1
538	50.9638	2
539	50.965	3
540	50.9663	8
541	50.9675	6
542	50.9687	0
543	50.97	2
544	50.9712	4
545	50.9725	2
546	50.9737	0
547	50.9762	0
548	50.9774	2
549	50.9787	0
550	50.9886	0
551	50.9898	1
552	50.9911	1
553	50.9923	0
554	50.9936	0
555	50.9948	1
556	50.996	3
557	50.9973	1
558	50.9985	0
559	50.9998	1
560	51.001	1
561	51.0022	1
562	51.0035	0
563	51.0047	2
564	51.006	1
565	51.0072	1
566	51.0085	0
567	51.0097	1
568	51.0109	0
569	51.0134	0
570	51.0147	2
571	51.0159	0
572	51.0171	1
573	51.0184	0
574	51.0209	0
575	51.0221	1
576	51.0233	0
577	51.032	0
578	51.0333	1
579	51.0345	0
580	51.037	0
581	51.0382	1
582	51.0395	1
583	51.0407	0
584	51.042	1
585	51.0432	0
586	51.0494	0
587	51.0507	1
588	51.0519	0
589	51.0532	0
590	51.0544	2
591	51.0556	0
592	51.0693	0
593	51.0705	1
594	51.0718	0
595	51.0743	0
596	51.0755	1
597	51.0767	0
598	51.078	0
599	51.0792	1
600	51.0805	0
601	51.083	0
602	51.0842	1
603	51.0854	0
604	51.0867	0
605	51.0879	1
606	51.0892	0
607	51.0904	1
608	51.0917	1
609	51.0929	0
610	51.1004	0
611	51.1016	1
612	51.1028	0
613	51.1041	0
614	51.1053	1
615	51.1066	0
616	51.1078	0
617	51.1091	2
618	51.1103	0
619	51.1128	0
620	51.114	3
621	51.1153	2
622	51.1165	0
623	51.1215	0
624	51.1227	1
625	51.124	1
626	51.1252	0
627	51.1277	0
628	51.1289	1
629	51.1302	2
630	51.1314	0
631	51.1327	1
632	51.1339	0
633	51.1351	1
634	51.1364	0
635	51.1463	0
636	51.1476	2
637	51.1488	0
638	51.1501	0
639	51.1513	1
640	51.1525	0
641	51.1538	0
642	51.155	1
643	51.1563	0
644	51.16	0
645	51.1613	1
646	51.1625	0
647	51.1637	1
648	51.165	0
649	51.1749	0
650	51.1762	1
651	51.1774	0
652	51.1787	2
653	51.1799	0
654	51.1811	0
655	51.1824	1
656	51.1836	0
657	51.1849	0
658	51.1861	1
659	51.1874	0
660	51.1886	0
661	51.1898	2
662	51.1911	0
663	51.1923	0
664	51.1936	1
665	51.1948	1
666	51.1961	0
667	51.1973	0
668	51.1986	2
669	51.1998	0
670	51.201	0
671	51.2023	1
672	51.2035	2
673	51.2048	1
674	51.206	0
675	51.2085	0
676	51.2097	4
677	51.211	0
678	51.2122	1
679	51.2135	2
680	51.2147	0
681	51.216	0
682	51.2172	1
683	51.2185	3
684	51.2197	3
685	51.2209	0
686	51.2222	1
687	51.2234	1
688	51.2247	0
689	51.2259	0
690	51.2272	1
691	51.2284	0
692	51.2309	0
693	51.2321	5
694	51.2334	1
695	51.2346	3
696	51.2359	1
697	51.2371	1
698	51.2384	0
699	51.2421	0
700	51.2433	6
701	51.2446	14
702	51.2458	11
703	51.2471	0
704	51.2483	5
705	51.2496	9
706	51.2508	5
707	51.252	0
708	51.2595	0
709	51.2608	2
710	51.262	1
711	51.2632	0
712	51.2645	1
713	51.2657	0
714	51.267	1
715	51.2682	0
716	51.2695	0
717	51.2707	2
718	51.272	0
719	51.2757	0
720	51.2769	1
721	51.2782	1
722	51.2794	1
723	51.2807	2
724	51.2819	0
725	51.2919	0
726	51.2931	1
727	51.2944	2
728	51.2956	0
729	51.2981	0
730	51.2993	1
731	51.3006	1
732	51.3018	0
733	51.3031	1
734	51.3043	0
735	51.3056	0
736	51.3068	2
737	51.3081	0
738	51.3093	1
739	51.3105	0
740	51.3118	0
741	51.313	1
742	51.3143	1
743	51.3155	1
744	51.3168	0
745	51.3255	0
746	51.3267	1
747	51.328	0
748	51.3292	1
749	51.3305	0
750	51.3317	2
751	51.333	0
752	51.3342	2
753	51.3354	3
754	51.3367	0
755	51.3379	2
756	51.3392	0
757	51.3417	0
758	51.3429	1
759	51.3442	1
760	51.3454	0
761	51.3467	0
762	51.3479	1
763	51.3491	0
764	51.3529	0
765	51.3541	1
766	51.3554	0
767	51.3591	0
768	51.3604	1
769	51.3616	0
770	51.3666	0
771	51.3678	1
772	51.3691	0
773	51.3703	0
774	51.3716	1
775	51.3728	1
776	51.3741	0
777	51.3753	1
778	51.3766	0
779	51.3778	2
780	51.379	0
781	51.3803	0
782	51.3815	1
783	51.3828	1
784	51.384	0
785	51.3903	0
786	51.3915	1
787	51.3927	0
788	51.394	0
789	51.3952	1
790	51.3965	0
791	51.3977	2
792	51.399	0
793	51.4002	1
794	51.4015	0
795	51.4027	0
796	51.404	1
797	51.4052	0
798	51.4077	0
799	51.4089	1
800	51.4102	0
801	51.4152	0
802	51.4164	1
803	51.4177	1
804	51.4189	0
805	51.4214	0
806	51.4227	1
807	51.4239	0
808	51.4252	0
809	51.4264	3
810	51.4276	3
811	51.4289	2
812	51.4301	3
813	51.4314	2
814	51.4326	0
815	51.4414	0
816	51.4426	1
817	51.4438	0
818	51.4451	0
819	51.4463	1
820	51.4476	0
821	51.4488	1
822	51.4501	0
823	51.4563	0
824	51.4576	1
825	51.4588	0
826	51.4738	0
827	51.475	1
828	51.4763	0
829	51.4825	0
830	51.4837	1
831	51.485	0
832	51.4862	1
833	51.4875	1
834	51.4887	0
835	51.49	0
836	51.4912	1
837	51.4925	2
838	51.4937	0
839	51.495	1
840	51.4962	1
841	51.4975	0
842	51.4987	1
843	51.5	1
844	51.5012	0
845	51.5025	1
846	51.5037	0
847	51.505	1
848	51.5062	1
849	51.5074	1
850	51.5087	0
851	51.5137	0
852	51.5149	1
853	51.5162	0
854	51.5174	1
855	51.5187	0
856	51.5199	0
857	51.5212	1
858	51.5224	2
859	51.5237	0
860	51.5249	1
861	51.5262	1
862	51.5274	1
863	51.5287	0
864	51.5336	0
865	51.5349	1
866	51.5361	1
867	51.5374	0
868	51.5386	0
869	51.5399	1
870	51.5411	0
871	51.5461	0
872	51.5474	2
873	51.5486	0
874	51.5499	1
875	51.5511	1
876	51.5524	0
877	51.5574	0
878	51.5586	1
879	51.5599	0
880	51.5623	0
881	51.5636	1
882	51.5648	0
883	51.5661	1
884	51.5673	0
885	51.5736	0
886	51.5748	1
887	51.5761	0
888	51.5773	0
889	51.5786	1
890	51.5798	0
891	51.5811	0
892	51.5823	3
893	51.5836	1
894	51.5848	0
895	51.5873	0
896	51.5886	1
897	51.5898	3
898	51.5911	0
899	51.5923	2
900	51.5936	1
901	51.5948	1
902	51.5961	1
903	51.5973	0
904	51.5985	0
905	51.5998	1
906	51.601	0
907	51.6023	2
908	51.6035	0
909	51.6048	1
910	51.606	0
911	51.6073	0
912	51.6085	1
913	51.6098	1
914	51.611	0
915	51.6123	1
916	51.6135	0
917	51.6148	1
918	51.616	0
919	51.6173	1
920	51.6185	2
921	51.6198	1
922	51.621	0
923	51.626	0
924	51.6273	1
925	51.6285	0
926	51.631	0
927	51.6323	1
928	51.6335	1
929	51.6348	0
930	51.636	2
931	51.6373	1
932	51.6385	1
933	51.6398	0
934	51.6423	0
935	51.6435	1
936	51.6448	1
937	51.646	1
938	51.6473	0
939	51.6485	1
940	51.6497	1
941	51.651	0
942	51.656	0
943	51.6572	1
944	51.6585	0
945	51.6597	0
946	51.661	3
947	51.6622	0
948	51.666	0
949	51.6672	1
950	51.6685	2
951	51.6697	0
952	51.6797	0
953	51.681	6
954	51.6822	1
955	51.6835	0
956	51.6847	1
957	51.686	0
958	51.6872	0
959	51.6885	1
960	51.6897	0
961	51.6947	0
962	51.696	1
963	51.6972	1
964	51.6985	0
965	51.7047	0
966	51.706	2
967	51.7072	0
968	51.7085	1
969	51.7097	0
970	51.711	0
971	51.7122	1
972	51.7135	0
973	51.7172	0
974	51.7185	1
975	51.7197	1
976	51.721	0
977	51.7222	1
978	51.7235	1
979	51.7247	1
980	51.726	0
981	51.7272	0
982	51.7285	2
983	51.7297	0
984	51.731	0
985	51.7322	1
986	51.7335	0
987	51.736	0
988	51.7372	1
989	51.7385	0
990	51.7397	0
991	51.741	1
992	51.7422	0
993	51.7435	0
994	51.7447	1
995	51.746	1
996	51.7472	1
997	51.7485	0
998	51.7497	1
999	51.751	1
1000	51.7522	1
1001	51.7535	2
1002	51.7547	0
1003	51.756	0
1004	51.7572	1
1005	51.7585	1
1006	51.7597	0
1007	51.761	0
1008	51.7622	1
1009	51.7635	0
1010	51.7647	0
1011	51.766	2
1012	51.7672	1
1013	51.7685	2
1014	51.7697	0
1015	51.771	1
1016	51.7722	0
1017	51.7735	1
1018	51.7747	0
1019	51.776	3
1020	51.7772	0
1021	51.7822	0
1022	51.7835	1
1023	51.7847	0
1024	51.7885	0
1025	51.7897	1
1026	51.791	0
1027	51.7973	0
1028	51.7985	1
1029	51.7998	0
1030	51.801	1
1031	51.8023	1
1032	51.8035	0
1033	51.8048	0
1034	51.806	2
1035	51.8073	0
1036	51.811	0
1037	51.8123	1
1038	51.8135	0
1039	51.8223	0
1040	51.8235	1
1041	51.8248	0
1042	51.826	2
1043	51.8273	1
1044	51.8285	0
1045	51.831	0
1046	51.8323	1
1047	51.8335	0
1048	51.836	0
1049	51.8373	2
1050	51.8385	1
1051	51.8398	0
1052	51.841	0
1053	51.8423	21
1054	51.8435	49
1055	51.8448	49
1056	51.846	41
1057	51.8473	1
1058	51.8486	0
1059	51.8498	0
1060	51.8511	15
1061	51.8523	15
1062	51.8536	14
1063	51.8548	0
1064	51.8561	0
1065	51.8573	6
1066	51.8586	13
1067	51.8598	10
1068	51.8611	13
1069	51.8623	5
1070	51.8636	8
1071	51.8648	6
1072	51.8661	0
1073	51.8698	0
1074	51.8711	2
1075	51.8723	1
1076	51.8736	10
1077	51.8748	10
1078	51.8761	6
1079	51.8773	3
1080	51.8786	5
1081	51.8798	2
1082	51.8811	1
1083	51.8823	0
1084	51.8836	2
1085	51.8849	1
1086	51.8861	1
1087	51.8874	0
1088	51.8886	3
1089	51.8899	0
1090	51.8974	0
1091	51.8986	3
1092	51.8999	0
1093	51.9024	0
1094	51.9036	1
1095	51.9049	1
1096	51.9061	1
1097	51.9074	0
1098	51.9099	0
1099	51.9111	4
1100	51.9124	1
1101	51.9137	1
1102	51.9149	1
1103	51.9162	1
1104	51.9174	1
1105	51.9187	0
1106	51.9199	0
1107	51.9212	1
1108	51.9224	0
1109	51.9237	0
1110	51.9249	1
1111	51.9262	0
1112	51.9274	0
1113	51.9287	1
1114	51.9299	0
1115	51.9312	1
1116	51.9324	1
1117	51.9337	0
1118	51.9362	0
1119	51.9374	1
1120	51.9387	0
1121	51.9462	0
1122	51.9475	1
1123	51.9487	0
1124	51.95	0
1125	51.9512	1
1126	51.9525	1
1127	51.9537	1
1128	51.955	0
1129	51.9575	0
1130	51.9587	1
1131	51.96	0
1132	51.965	0
1133	51.9663	1
1134	51.9675	1
1135	51.9688	0
1136	51.9738	0
1137	51.975	1
1138	51.9763	0
1139	51.9813	0
1140	51.9826	1
1141	51.9838	1
1142	51.9851	0
1143	51.9876	0
1144	51.9888	1
1145	51.9901	0
1146	51.9913	0
1147	51.9926	1
1148	51.9938	0
1149	51.9976	0
1150	51.9988	1
1151	52.0001	0
1152	52.0039	0
1153	52.0051	2
1154	52.0064	0
1155	52.0164	0
1156	52.0176	2
1157	52.0189	0
1158	52.0202	1
1159	52.0214	1
1160	52.0227	0
1161	52.0239	0
1162	52.0252	1
1163	52.0264	1
1164	52.0277	2
1165	52.0289	1
1166	52.0302	0
1167	52.0352	0
1168	52.0364	2
1169	52.0377	1
1170	52.039	0
1171	52.0402	2
1172	52.0415	2
1173	52.0427	0
1174	52.049	0
1175	52.0502	1
1176	52.0515	0
1177	52.0528	0
1178	52.054	1
1179	52.0553	0
1180	52.0578	0
1181	52.059	1
1182	52.0603	0
1183	52.0615	6
1184	52.0628	1
1185	52.064	0
1186	52.0653	1
1187	52.0665	0
1188	52.0678	1
1189	52.0691	0
1190	52.0703	0
1191	52.0716	2
1192	52.0728	1
1193	52.0741	0
1194	52.0803	0
1195	52.0816	1
1196	52.0829	0
1197	52.0841	0
1198	52.0854	1
1199	52.0866	0
1200	52.0941	0
1201	52.0954	1
1202	52.0966	0
1203	52.0979	1
1204	52.0992	5
1205	52.1004	1
1206	52.1017	0
1207	52.1029	1
1208	52.1042	0
1209	52.1155	0
1210	52.1167	1
1211	52.118	0
1212	52.123	0
1213	52.1243	1
1214	52.1255	2
1215	52.1268	0
1216	52.1293	0
1217	52.1305	1
1218	52.1318	0
1219	52.133	2
1220	52.1343	0
1221	52.1355	0
1222	52.1368	1
1223	52.1381	0
1224	52.1406	0
1225	52.1418	1
1226	52.1431	0
1227	52.1544	0
1228	52.1556	1
1229	52.1569	1
1230	52.1581	0
1231	52.1619	0
1232	52.1632	1
1233	52.1644	0
1234	52.1657	2
1235	52.1669	1
1236	52.1682	1
1237	52.1694	2
1238	52.1707	1
1239	52.1719	0
1240	52.1732	0
1241	52.1745	1
1242	52.1757	2
1243	52.177	0
1244	52.182	0
1245	52.1832	2
1246	52.1845	2
1247	52.1858	0
1248	52.1933	0
1249	52.1945	1
1250	52.1958	0
1251	52.1971	3
1252	52.1983	0
1253	52.2058	0
1254	52.2071	1
1255	52.2084	0
1256	52.2134	0
1257	52.2146	1
1258	52.2159	0
1259	52.2184	0
1260	52.2197	1
1261	52.2209	1
1262	52.2222	0
1263	52.2234	0
1264	52.2247	1
1265	52.2259	1
1266	52.2272	2
1267	52.2285	1
1268	52.2297	0
1269	52.231	1
1270	52.2322	2
1271	52.2335	0
1272	52.236	0
1273	52.2373	1
1274	52.2385	0
1275	52.2473	0
1276	52.2486	2
1277	52.2498	0
1278	52.2511	1
1279	52.2523	0
1280	52.2624	0
1281	52.2636	1
1282	52.2649	0
1283	52.2661	0
1284	52.2674	1
1285	52.2687	0
1286	52.2749	0
1287	52.2762	1
1288	52.2775	0
1289	52.2787	1
1290	52.28	0
1291	52.2812	1
1292	52.2825	0
1293	52.2837	1
1294	52.285	1
1295	52.2863	1
1296	52.2875	0
1297	52.2888	0
1298	52.29	1
1299	52.2913	1
1300	52.2925	1
1301	52.2938	0
1302	52.2988	0
1303	52.3001	1
1304	52.3013	2
1305	52.3026	0
1306	52.3076	0
1307	52.3089	1
1308	52.3101	0
1309	52.3114	0
1310	52.3126	2
1311	52.3139	0
1312	52.3202	0
1313	52.3215	1
1314	52.3227	0
1315	52.324	1
1316	52.3252	3
1317	52.3265	0
1318	52.3303	0
1319	52.3315	1
1320	52.3328	0
1321	52.3365	0
1322	52.3378	3
1323	52.3391	0
1324	52.3416	0
1325	52.3428	1
1326	52.3441	1
1327	52.3453	0
1328	52.3466	0
1329	52.3479	1
1330	52.3491	1
1331	52.3504	0
1332	52.3516	0
1333	52.3529	1
1334	52.3541	0
1335	52.3567	0
1336	52.3579	1
1337	52.3592	0
1338	52.3604	1
1339	52.3617	0
1340	52.3655	0
1341	52.3667	1
1342	52.368	1
1343	52.3692	0
1344	52.3743	0
1345	52.3755	3
1346	52.3768	6
1347	52.378	0
1348	52.3818	0
1349	52.3831	1
1350	52.3843	4
1351	52.3856	0
1352	52.3881	0
1353	52.3894	1
1354	52.3906	0
1355	52.4032	0
1356	52.4045	2
1357	52.4057	0
1358	52.412	0
1359	52.4133	1
1360	52.4145	0
1361	52.4233	0
1362	52.4246	1
1363	52.4259	1
1364	52.4271	1
1365	52.4284	0
1366	52.4296	0
1367	52.4309	1
1368	52.4321	1
1369	52.4334	0
1370	52.4422	0
1371	52.4435	1
1372	52.4447	1
1373	52.446	0
1374	52.4485	0
1375	52.4498	1
1376	52.451	2
1377	52.4523	1
1378	52.4535	0
1379	52.4548	3
1380	52.4561	2
1381	52.4573	3
1382	52.4586	1
1383	52.4598	1
1384	52.4611	0
1385	52.4624	0
1386	52.4636	1
1387	52.4649	0
1388	52.4674	0
1389	52.4686	1
1390	52.4699	1
1391	52.4712	1
1392	52.4724	1
1393	52.4737	0
1394	52.4749	2
1395	52.4762	0
1396	52.4775	1
1397	52.4787	0
1398	52.48	1
1399	52.4812	3
1400	52.4825	1
1401	52.4838	0
1402	52.485	0
1403	52.4863	1
1404	52.4875	0
1405	52.4888	1
1406	52.4901	1
1407	52.4913	0
1408	52.4926	1
1409	52.4938	2
1410	52.4951	0
1411	52.4963	1
1412	52.4976	0
1413	52.5026	0
1414	52.5039	1
1415	52.5052	0
1416	52.5064	1
1417	52.5077	0
1418	52.5102	0
1419	52.5115	1
1420	52.5127	2
1421	52.514	0
1422	52.5203	0
1423	52.5215	1
1424	52.5228	1
1425	52.5241	0
1426	52.5316	0
1427	52.5329	1
1428	52.5341	0
1429	52.5354	0
1430	52.5367	1
1431	52.5379	1
1432	52.5392	1
1433	52.5404	0
1434	52.543	0
1435	52.5442	1
1436	52.5455	2
1437	52.5467	1
1438	52.548	0
1439	52.5493	1
1440	52.5505	1
1441	52.5518	0
1442	52.553	1
1443	52.5543	0
1444	52.5556	0
1445	52.5568	1
1446	52.5581	0
1447	52.5593	0
1448	52.5606	2
1449	52.5619	0
1450	52.5631	0
1451	52.5644	1
1452	52.5656	0
1453	52.5707	0
1454	52.5719	3
1455	52.5732	0
1456	52.5745	1
1457	52.5757	0
1458	52.577	1
1459	52.5782	0
1460	52.5795	0
1461	52.5808	1
1462	52.582	0
1463	52.5845	0
1464	52.5858	1
1465	52.5871	0
1466	52.5883	2
1467	52.5896	0
1468	52.5908	1
1469	52.5921	0
1470	52.5934	0
1471	52.5946	1
1472	52.5959	1
1473	52.5971	0
1474	52.6009	0
1475	52.6022	1
1476	52.6034	1
1477	52.6047	0
1478	52.611	0
1479	52.6123	1
1480	52.6135	0
1481	52.6148	0
1482	52.6161	1
1483	52.6173	0
1484	52.6186	0
1485	52.6198	1
1486	52.6211	0
1487	52.6261	0
1488	52.6274	5
1489	52.6287	1
1490	52.6299	2
1491	52.6312	0
1492	52.6324	0
1493	52.6337	2
1494	52.635	0
1495	52.6387	0
1496	52.64	1
1497	52.6413	2
1498	52.6425	1
1499	52.6438	0
1500	52.6501	0
1501	52.6514	2
1502	52.6526	1
1503	52.6539	0
1504	52.6551	1
1505	52.6564	0
1506	52.6577	1
1507	52.6589	0
1508	52.6627	0
1509	52.664	1
1510	52.6652	0
1511	52.6665	1
1512	52.6678	1
1513	52.669	0
1514	52.6715	0
1515	52.6728	2
1516	52.6741	0
1517	52.6753	0
1518	52.6766	1
1519	52.6778	1
1520	52.6791	0
1521	52.6804	1
1522	52.6816	0
1523	52.6829	1
1524	52.6842	0
1525	52.6854	1
1526	52.6867	0
1527	52.6917	0
1528	52.693	2
1529	52.6942	0
1530	52.6955	1
1531	52.6968	0
1532	52.7069	0
1533	52.7081	2
1534	52.7094	0
1535	52.7107	0
1536	52.7119	1
1537	52.7132	0
1538	52.7207	0
1539	52.722	1
1540	52.7233	0
1541	52.7245	4
1542	52.7258	10
1543	52.7271	7
1544	52.7283	1
1545	52.7296	0
1546	52.7346	0
1547	52.7359	1
1548	52.7372	1
1549	52.7384	0
1550	52.7422	0
1551	52.7435	2
1552	52.7447	1
1553	52.746	1
1554	52.7473	1
1555	52.7485	0
1556	52.7548	0
1557	52.7561	8
1558	52.7574	13
1559	52.7586	8
1560	52.7599	0
1561	52.7675	0
1562	52.7687	1
1563	52.77	0
1564	52.7738	0
1565	52.775	1
1566	52.7763	0
1567	52.7776	1
1568	52.7788	0
1569	52.7839	0
1570	52.7851	1
1571	52.7864	0
1572	52.7877	3
1573	52.7889	0
1574	52.7902	0
1575	52.7914	1
1576	52.7927	0
1577	52.794	0
1578	52.7952	1
1579	52.7965	2
1580	52.7978	1
1581	52.799	1
1582	52.8003	1
1583	52.8015	0
1584	52.8041	0
1585	52.8053	1
1586	52.8066	2
1587	52.8079	0
1588	52.8091	1
1589	52.8104	1
1590	52.8117	1
1591	52.8129	0
1592	52.8167	0
1593	52.818	1
1594	52.8192	1
1595	52.8205	0
1596	52.8255	0
1597	52.8268	1
1598	52.8281	1
1599	52.8293	1
1600	52.8306	0
1601	52.8319	1
1602	52.8331	1
1603	52.8344	0
1604	52.8382	0
1605	52.8394	1
1606	52.8407	0
1607	52.8521	0
1608	52.8533	1
1609	52.8546	1
1610	52.8559	1
1611	52.8571	0
1612	52.8584	0
1613	52.8597	1
1614	52.8609	0
1615	52.8622	1
1616	52.8635	0
1617	52.8698	0
1618	52.871	1
1619	52.8723	0
1620	52.8748	0
1621	52.8761	1
1622	52.8774	0
1623	52.8811	0
1624	52.8824	1
1625	52.8837	0
1626	52.8849	2
1627	52.8862	1
1628	52.8875	0
1629	52.8887	2
1630	52.89	0
1631	52.8913	0
1632	52.8925	1
1633	52.8938	0
1634	52.8963	0
1635	52.8976	1
1636	52.8988	0
1637	52.9001	0
1638	52.9014	1
1639	52.9026	0
1640	52.9039	1
1641	52.9052	1
1642	52.9064	1
1643	52.9077	0
1644	52.909	1
1645	52.9102	0
1646	52.9115	1
1647	52.9127	0
1648	52.9191	0
1649	52.9203	1
1650	52.9216	1
1651	52.9229	0
1652	52.933	0
1653	52.9342	1
1654	52.9355	0
1655	52.938	0
1656	52.9393	1
1657	52.9406	1
1658	52.9418	1
1659	52.9431	0
1660	52.9469	0
1661	52.9482	1
1662	52.9494	0
1663	52.9532	0
1664	52.9545	1
1665	52.9557	0
1666	52.957	1
1667	52.9583	0
1668	52.9595	0
1669	52.9608	1
1670	52.9621	1
1671	52.9633	1
1672	52.9646	0
1673	52.9659	2
1674	52.9671	2
1675	52.9684	0
1676	52.9772	0
1677	52.9785	1
1678	52.9798	0
1679	52.981	0
1680	52.9823	1
1681	52.9836	0
1682	52.9848	1
1683	52.9861	0
1684	52.9874	1
1685	52.9886	0
1686	53.0063	0
1687	53.0076	1
1688	53.0089	1
1689	53.0101	0
1690	53.0152	0
1691	53.0165	1
1692	53.0177	1
1693	53.019	0
1694	53.0228	0
1695	53.0241	1
1696	53.0253	1
1697	53.0266	0
1698	53.0279	0
1699	53.0291	1
1700	53.0304	1
1701	53.0317	1
1702	53.0329	0
1703	53.0393	0
1704	53.0405	1
1705	53.0418	0
1706	53.0443	0
1707	53.0456	1
1708	53.0468	0
1709	53.0506	0
1710	53.0519	2
1711	53.0532	0
1712	53.0544	1
1713	53.0557	0
1714	53.0709	0
1715	53.0722	2
1716	53.0734	1
1717	53.0747	2
1718	53.076	0
1719	53.0785	0
1720	53.0798	1
1721	53.081	0
1722	53.0823	1
1723	53.0836	0
1724	53.0912	0
1725	53.0924	1
1726	53.0937	0
1727	53.0962	0
1728	53.0975	1
1729	53.0988	1
1730	53.1	0
1731	53.1013	1
1732	53.1026	0
1733	53.1038	0
1734	53.1051	1
1735	53.1064	0
1736	53.1076	0
1737	53.1089	1
1738	53.1102	0
1739	53.1114	2
1740	53.1127	0
1741	53.1165	0
1742	53.1178	1
1743	53.119	1
1744	53.1203	0
1745	53.1279	0
1746	53.1292	1
1747	53.1304	2
1748	53.1317	0
1749	53.138	0
1750	53.1393	3
1751	53.1406	1
1752	53.1418	0
1753	53.1494	0
1754	53.1507	1
1755	53.152	1
1756	53.1532	1
1757	53.1545	0
1758	53.1558	0
1759	53.157	32
1760	53.1583	44
1761	53.1596	31
1762	53.1608	0
1763	53.1621	1
1764	53.1634	12
1765	53.1646	13
1766	53.1659	8
1767	53.1672	5
1768	53.1684	9
1769	53.1697	6
1770	53.171	0
1771	53.1735	0
1772	53.1748	3
1773	53.1761	2
1774	53.1773	4
1775	53.1786	2
1776	53.1799	0
1777	53.1811	1
1778	53.1824	0
1779	53.1837	2
1780	53.1849	7
1781	53.1862	4
1782	53.1875	0
1783	53.19	0
1784	53.1913	1
1785	53.1925	0
1786	53.1938	0
1787	53.1951	2
1788	53.1963	0
1789	53.2001	0
1790	53.2014	1
1791	53.2027	0
1792	53.2103	0
1793	53.2115	3
1794	53.2128	0
1795	53.2141	2
1796	53.2153	0
1797	53.2192	0
1798	53.2204	2
1799	53.2217	0
1800	53.223	3
1801	53.2242	0
1802	53.2293	0
1803	53.2306	1
1804	53.2318	0
1805	53.2344	0
1806	53.2356	1
1807	53.2369	0
1808	53.2382	1
1809	53.2394	0
1810	53.242	0
1811	53.2432	1
1812	53.2445	0
1813	53.2458	1
1814	53.2471	0
1815	53.2483	1
1816	53.2496	1
1817	53.2509	1
1818	53.2521	0
1819	53.2559	0
1820	53.2572	1
1821	53.2585	0
1822	53.2597	0
1823	53.261	1
1824	53.2623	0
1825	53.2712	0
1826	53.2724	1
1827	53.2737	1
1828	53.275	3
1829	53.2762	0
1830	53.2775	0
1831	53.2788	1
1832	53.28	1
1833	53.2813	0
1834	53.2851	0
1835	53.2864	1
1836	53.2876	0
1837	53.2915	0
1838	53.2927	1
1839	53.294	0
1840	53.2953	0
1841	53.2965	2
1842	53.2978	0
1843	53.2991	1
1844	53.3003	1
1845	53.3016	0
1846	53.3079	0
1847	53.3092	3
1848	53.3105	0
1849	53.3143	0
1850	53.3156	1
1851	53.3168	1
1852	53.3181	0
1853	53.3206	0
1854	53.3219	1
1855	53.3232	0
1856	53.3283	0
1857	53.3295	1
1858	53.3308	1
1859	53.3321	1
1860	53.3333	0
1861	53.3346	1
1862	53.3359	0
1863	53.3371	0
1864	53.3384	1
1865	53.3397	0
1866	53.3435	0
1867	53.3448	1
1868	53.346	2
1869	53.3473	0
1870	53.3498	0
1871	53.3511	1
1872	53.3524	0
1873	53.3663	0
1874	53.3676	1
1875	53.3689	0
1876	53.3701	0
1877	53.3714	1
1878	53.3727	0
1879	53.374	0
1880	53.3752	1
1881	53.3765	2
1882	53.3778	0
1883	53.379	1
1884	53.3803	0
1885	53.3828	0
1886	53.3841	2
1887	53.3854	0
1888	53.3867	0
1889	53.3879	1
1890	53.3892	0
1891	53.3905	0
1892	53.3917	2
1893	53.393	0
1894	53.3968	0
1895	53.3981	1
1896	53.3994	0
1897	53.4006	1
1898	53.4019	0
1899	53.4032	0
1900	53.4044	1
1901	53.4057	1
1902	53.407	0
1903	53.4095	0
1904	53.4108	1
1905	53.4121	1
1906	53.4133	0
1907	53.4159	0
1908	53.4171	2
1909	53.4184	3
1910	53.4197	1
1911	53.4209	2
1912	53.4222	0
1913	53.426	0
1914	53.4273	1
1915	53.4286	1
1916	53.4298	1
1917	53.4311	0
1918	53.4324	0
1919	53.4337	1
1920	53.4349	0
1921	53.4362	1
1922	53.4375	0
1923	53.4387	0
1924	53.44	1
1925	53.4413	1
1926	53.4425	0
1927	53.4438	0
1928	53.4451	1
1929	53.4464	0
1930	53.4476	2
1931	53.4489	0
1932	53.4527	0
1933	53.454	1
1934	53.4553	0
1935	53.4565	1
1936	53.4578	1
1937	53.4591	0
1938	53.4642	0
1939	53.4654	1
1940	53.4667	0
1941	53.468	0
1942	53.4692	1
1943	53.4705	1
1944	53.4718	0
1945	53.4743	0
1946	53.4756	3
1947	53.4769	5
1948	53.4781	4
1949	53.4794	2
1950	53.4807	2
1951	53.4819	0
1952	53.4832	0
1953	53.4845	1
1954	53.4858	0
1955	53.4896	0
1956	53.4908	2
1957	53.4921	0
1958	53.4985	0
1959	53.4997	1
1960	53.501	0
1961	53.5023	0
1962	53.5036	1
1963	53.5048	1
1964	53.5061	0
1965	53.5074	1
1966	53.5086	0
1967	53.5099	1
1968	53.5112	0
1969	53.5175	0
1970	53.5188	1
1971	53.5201	1
1972	53.5214	1
1973	53.5226	0
1974	53.5315	0
1975	53.5328	1
1976	53.5341	0
1977	53.5353	1
1978	53.5366	0
1979	53.5392	0
1980	53.5404	2
1981	53.5417	0
1982	53.543	0
1983	53.5442	1
1984	53.5455	2
1985	53.5468	0
1986	53.5493	0
1987	53.5506	1
1988	53.5519	0
1989	53.5608	0
1990	53.5621	1
1991	53.5633	2
1992	53.5646	1
1993	53.5659	0
1994	53.5671	1
1995	53.5684	0
1996	53.5722	0
1997	53.5735	1
[truncated: 295,622+ more rows]

[truncated: 10 more sheets: Figure 3A_18O10 5-InsP7, Figure 3A_18O12 5-InsP7, Figure 3B, Figure 3C, Figure 3D, Figure 3E, Figure 5, Figure 6A, Figure 6B, Figure 6C]
